# Supplementary material for: Dynamics of Dark-Fly Genome Under Environmental Selections
Source: G3 (Bethesda). 2015 Dec 4;6(2):365–76. doi: 10.1534/g3.115.023549 (PMC4751556; doi:10.1534/g3.115.023549)
Supplement: Supporting Information [file supp_g3.115.023549_FileS1.zip]

Archive with 1 entries (1 files):
- File_1.txt
