# Supplementary material for: Dynamics of Dark-Fly Genome Under Environmental Selections
Source: G3 (Bethesda). 2015 Dec 4;6(2):365–76. doi: 10.1534/g3.115.023549 (PMC4751556; doi:10.1534/g3.115.023549)
Supplement: Supporting Information [file supp_g3.115.023549_FileS1.zip › File_1.txt]

chromosome	position	Reference	Change	Change_type	Gene_ID	Gene_name	Transcript_ID	Effect	old_AA/new_AA	old_codon/new_codon	Codon_Num	CDS_size
2L	1007102	C	T	SNP	FBgn0031294	ia2	FBtr0301416	DOWNSTREAM: 683 bases
2L	1007102	C	T	SNP	FBgn0031294	ia2	FBtr0301417	DOWNSTREAM: 683 bases
2L	1007111	G	T	SNP	FBgn0031294	ia2	FBtr0301416	DOWNSTREAM: 692 bases
2L	1007111	G	T	SNP	FBgn0031294	ia2	FBtr0301417	DOWNSTREAM: 692 bases
2L	1007120	A	T	SNP	FBgn0031294	ia2	FBtr0301416	DOWNSTREAM: 701 bases
2L	1007120	A	T	SNP	FBgn0031294	ia2	FBtr0301417	DOWNSTREAM: 701 bases
2L	1008173	G	A	SNP	FBgn0031294	ia2	FBtr0301416	DOWNSTREAM: 1754 bases
2L	1008173	G	A	SNP	FBgn0031294	ia2	FBtr0301417	DOWNSTREAM: 1754 bases
2L	1008359	A	T	SNP	FBgn0031294	ia2	FBtr0301416	DOWNSTREAM: 1940 bases
2L	1008359	A	T	SNP	FBgn0031294	ia2	FBtr0301417	DOWNSTREAM: 1940 bases
2L	1009879	T	A	SNP	FBgn0031294	ia2	FBtr0301416	DOWNSTREAM: 3460 bases
2L	1009879	T	A	SNP	FBgn0031294	ia2	FBtr0301417	DOWNSTREAM: 3460 bases
2L	1009890	T	A	SNP	FBgn0031294	ia2	FBtr0301416	DOWNSTREAM: 3471 bases
2L	1009890	T	A	SNP	FBgn0031294	ia2	FBtr0301417	DOWNSTREAM: 3471 bases
2L	1011232	C	T	SNP	FBgn0031294	ia2	FBtr0301416	DOWNSTREAM: 4813 bases
2L	1011232	C	T	SNP	FBgn0031294	ia2	FBtr0301417	DOWNSTREAM: 4813 bases
2L	1014615	A	G	SNP	FBgn0031294	ia2	FBtr0301416	SYNONYMOUS_CODING	F/F	TTT/TTC	1121	3960
2L	1014615	A	G	SNP	FBgn0031294	ia2	FBtr0301417	SYNONYMOUS_CODING	F/F	TTT/TTC	1108	3921
2L	1015285	A	G	SNP	FBgn0031294	ia2	FBtr0301416	INTRON				3960
2L	1015285	A	G	SNP	FBgn0031294	ia2	FBtr0301417	INTRON				3921
2L	1015289	C	A	SNP	FBgn0031294	ia2	FBtr0301416	INTRON				3960
2L	1015289	C	A	SNP	FBgn0031294	ia2	FBtr0301417	INTRON				3921
2L	1015293	T	G	SNP	FBgn0031294	ia2	FBtr0301416	INTRON				3960
2L	1015293	T	G	SNP	FBgn0031294	ia2	FBtr0301417	INTRON				3921
2L	1017070	A	G	SNP	FBgn0031294	ia2	FBtr0301416	SYNONYMOUS_CODING	L/L	TTG/CTG	405	3960
2L	1017070	A	G	SNP	FBgn0031294	ia2	FBtr0301417	SYNONYMOUS_CODING	L/L	TTG/CTG	392	3921
2L	1017096	T	A	SNP	FBgn0031294	ia2	FBtr0301416	NON_SYNONYMOUS_CODING	Q/L	CAG/CTG	396	3960
2L	1017096	T	A	SNP	FBgn0031294	ia2	FBtr0301417	NON_SYNONYMOUS_CODING	Q/L	CAG/CTG	383	3921
2L	1018914	A	C	SNP	FBgn0031294	ia2	FBtr0301416	INTRON				3960
2L	1018914	A	C	SNP	FBgn0031294	ia2	FBtr0301417	INTRON				3921
2L	1018918	G	C	SNP	FBgn0031294	ia2	FBtr0301416	INTRON				3960
2L	1018918	G	C	SNP	FBgn0031294	ia2	FBtr0301417	INTRON				3921
2L	1018922	T	A	SNP	FBgn0031294	ia2	FBtr0301416	INTRON				3960
2L	1018922	T	A	SNP	FBgn0031294	ia2	FBtr0301417	INTRON				3921
2L	1020164	A	G	SNP	FBgn0031294	ia2	FBtr0301416	INTRON				3960
2L	1020164	A	G	SNP	FBgn0031294	ia2	FBtr0301417	INTRON				3921
2L	1020230	C	T	SNP	FBgn0031294	ia2	FBtr0301416	INTRON				3960
2L	1020230	C	T	SNP	FBgn0031294	ia2	FBtr0301417	INTRON				3921
2L	1020406	A	G	SNP	FBgn0031294	ia2	FBtr0301416	INTRON				3960
2L	1020406	A	G	SNP	FBgn0031294	ia2	FBtr0301417	INTRON				3921
2L	1020413	C	T	SNP	FBgn0031294	ia2	FBtr0301416	INTRON				3960
2L	1020413	C	T	SNP	FBgn0031294	ia2	FBtr0301417	INTRON				3921
2L	1020444	A	G	SNP	FBgn0031294	ia2	FBtr0301416	INTRON				3960
2L	1020444	A	G	SNP	FBgn0031294	ia2	FBtr0301417	INTRON				3921
2L	1020478	C	G	SNP	FBgn0031294	ia2	FBtr0301416	INTRON				3960
2L	1020478	C	G	SNP	FBgn0031294	ia2	FBtr0301417	INTRON				3921
2L	1022605	A	G	SNP	FBgn0031294	ia2	FBtr0301416	INTRON				3960
2L	1022605	A	G	SNP	FBgn0031294	ia2	FBtr0301417	INTRON				3921
2L	1022605	A	G	SNP	FBgn0031295	CG4375	FBtr0077997	DOWNSTREAM: 1500 bases
2L	1022648	A	G	SNP	FBgn0031294	ia2	FBtr0301416	INTRON				3960
2L	1022648	A	G	SNP	FBgn0031294	ia2	FBtr0301417	INTRON				3921
2L	1022648	A	G	SNP	FBgn0031295	CG4375	FBtr0077997	DOWNSTREAM: 1543 bases
2L	1022711	C	T	SNP	FBgn0031294	ia2	FBtr0301416	INTRON				3960
2L	1022711	C	T	SNP	FBgn0031294	ia2	FBtr0301417	INTRON				3921
2L	1022711	C	T	SNP	FBgn0031295	CG4375	FBtr0077997	DOWNSTREAM: 1606 bases
2L	1022948	A	C	SNP	FBgn0031294	ia2	FBtr0301416	INTRON				3960
2L	1022948	A	C	SNP	FBgn0031294	ia2	FBtr0301417	INTRON				3921
2L	1022948	A	C	SNP	FBgn0031295	CG4375	FBtr0077997	DOWNSTREAM: 1843 bases
2L	1026224	G	T	SNP	FBgn0031294	ia2	FBtr0301416	INTRON				3960
2L	1026224	G	T	SNP	FBgn0031294	ia2	FBtr0301417	INTRON				3921
2L	1026224	G	T	SNP	FBgn0031295	CG4375	FBtr0077997	3PRIME_UTR: 52 bases from transcript end
2L	1026232	G	T	SNP	FBgn0031294	ia2	FBtr0301416	INTRON				3960
2L	1026232	G	T	SNP	FBgn0031294	ia2	FBtr0301417	INTRON				3921
2L	1026232	G	T	SNP	FBgn0031295	CG4375	FBtr0077997	3PRIME_UTR: 44 bases from transcript end
2L	1026336	G	C	SNP	FBgn0031294	ia2	FBtr0301416	INTRON				3960
2L	1026336	G	C	SNP	FBgn0031294	ia2	FBtr0301417	INTRON				3921
2L	1026336	G	C	SNP	FBgn0031295	CG4375	FBtr0077997	NON_SYNONYMOUS_CODING	H/Q	CAC/CAG	150	510
2L	1026415	G	T	SNP	FBgn0031294	ia2	FBtr0301416	INTRON				3960
2L	1026415	G	T	SNP	FBgn0031294	ia2	FBtr0301417	INTRON				3921
2L	1026415	G	T	SNP	FBgn0031295	CG4375	FBtr0077997	NON_SYNONYMOUS_CODING	P/Q	CCA/CAA	124	510
2L	1026447	G	C	SNP	FBgn0031294	ia2	FBtr0301416	INTRON				3960
2L	1026447	G	C	SNP	FBgn0031294	ia2	FBtr0301417	INTRON				3921
2L	1026447	G	C	SNP	FBgn0031295	CG4375	FBtr0077997	NON_SYNONYMOUS_CODING	H/Q	CAC/CAG	113	510
2L	1027210	T	G	SNP	FBgn0031294	ia2	FBtr0301416	INTRON				3960
2L	1027210	T	G	SNP	FBgn0031294	ia2	FBtr0301417	INTRON				3921
2L	1027210	T	G	SNP	FBgn0031295	CG4375	FBtr0077997	UPSTREAM: 4689 bases
2L	1027216	T	G	SNP	FBgn0031294	ia2	FBtr0301416	INTRON				3960
2L	1027216	T	G	SNP	FBgn0031294	ia2	FBtr0301417	INTRON				3921
2L	1027216	T	G	SNP	FBgn0031295	CG4375	FBtr0077997	UPSTREAM: 4683 bases
2L	1027785	C	A	SNP	FBgn0031294	ia2	FBtr0301416	INTRON				3960
2L	1027785	C	A	SNP	FBgn0031294	ia2	FBtr0301417	INTRON				3921
2L	1027785	C	A	SNP	FBgn0031295	CG4375	FBtr0077997	UPSTREAM: 4114 bases
2L	1027821	T	A	SNP	FBgn0031294	ia2	FBtr0301416	INTRON				3960
2L	1027821	T	A	SNP	FBgn0031294	ia2	FBtr0301417	INTRON				3921
2L	1027821	T	A	SNP	FBgn0031295	CG4375	FBtr0077997	UPSTREAM: 4078 bases
2L	1027998	T	G	SNP	FBgn0031294	ia2	FBtr0301416	INTRON				3960
2L	1027998	T	G	SNP	FBgn0031294	ia2	FBtr0301417	INTRON				3921
2L	1027998	T	G	SNP	FBgn0031295	CG4375	FBtr0077997	UPSTREAM: 3901 bases
2L	1028253	T	C	SNP	FBgn0031294	ia2	FBtr0301416	INTRON				3960
2L	1028253	T	C	SNP	FBgn0031294	ia2	FBtr0301417	INTRON				3921
2L	1028253	T	C	SNP	FBgn0031295	CG4375	FBtr0077997	UPSTREAM: 3646 bases
2L	1028269	C	A	SNP	FBgn0031294	ia2	FBtr0301416	INTRON				3960
2L	1028269	C	A	SNP	FBgn0031294	ia2	FBtr0301417	INTRON				3921
2L	1028269	C	A	SNP	FBgn0031295	CG4375	FBtr0077997	UPSTREAM: 3630 bases
2L	1028457	G	T	SNP	FBgn0031294	ia2	FBtr0301416	INTRON				3960
2L	1028457	G	T	SNP	FBgn0031294	ia2	FBtr0301417	INTRON				3921
2L	1028457	G	T	SNP	FBgn0031295	CG4375	FBtr0077997	UPSTREAM: 3442 bases
2L	1028511	C	A	SNP	FBgn0031294	ia2	FBtr0301416	INTRON				3960
2L	1028511	C	A	SNP	FBgn0031294	ia2	FBtr0301417	INTRON				3921
2L	1028511	C	A	SNP	FBgn0031295	CG4375	FBtr0077997	UPSTREAM: 3388 bases
2L	1028528	T	G	SNP	FBgn0031294	ia2	FBtr0301416	INTRON				3960
2L	1028528	T	G	SNP	FBgn0031294	ia2	FBtr0301417	INTRON				3921
2L	1028528	T	G	SNP	FBgn0031295	CG4375	FBtr0077997	UPSTREAM: 3371 bases
2L	1028582	C	T	SNP	FBgn0031294	ia2	FBtr0301416	INTRON				3960
2L	1028582	C	T	SNP	FBgn0031294	ia2	FBtr0301417	INTRON				3921
2L	1028582	C	T	SNP	FBgn0031295	CG4375	FBtr0077997	UPSTREAM: 3317 bases
2L	1028597	A	C	SNP	FBgn0031294	ia2	FBtr0301416	INTRON				3960
2L	1028597	A	C	SNP	FBgn0031294	ia2	FBtr0301417	INTRON				3921
2L	1028597	A	C	SNP	FBgn0031295	CG4375	FBtr0077997	UPSTREAM: 3302 bases
2L	1028602	A	C	SNP	FBgn0031294	ia2	FBtr0301416	INTRON				3960
2L	1028602	A	C	SNP	FBgn0031294	ia2	FBtr0301417	INTRON				3921
2L	1028602	A	C	SNP	FBgn0031295	CG4375	FBtr0077997	UPSTREAM: 3297 bases
2L	1028604	A	C	SNP	FBgn0031294	ia2	FBtr0301416	INTRON				3960
2L	1028604	A	C	SNP	FBgn0031294	ia2	FBtr0301417	INTRON				3921
2L	1028604	A	C	SNP	FBgn0031295	CG4375	FBtr0077997	UPSTREAM: 3295 bases
2L	1028620	C	G	SNP	FBgn0031294	ia2	FBtr0301416	INTRON				3960
2L	1028620	C	G	SNP	FBgn0031294	ia2	FBtr0301417	INTRON				3921
2L	1028620	C	G	SNP	FBgn0031295	CG4375	FBtr0077997	UPSTREAM: 3279 bases
2L	1028626	A	G	SNP	FBgn0031294	ia2	FBtr0301416	INTRON				3960
2L	1028626	A	G	SNP	FBgn0031294	ia2	FBtr0301417	INTRON				3921
2L	1028626	A	G	SNP	FBgn0031295	CG4375	FBtr0077997	UPSTREAM: 3273 bases
2L	1028632	A	T	SNP	FBgn0031294	ia2	FBtr0301416	INTRON				3960
2L	1028632	A	T	SNP	FBgn0031294	ia2	FBtr0301417	INTRON				3921
2L	1028632	A	T	SNP	FBgn0031295	CG4375	FBtr0077997	UPSTREAM: 3267 bases
2L	1028687	C	T	SNP	FBgn0031294	ia2	FBtr0301416	INTRON				3960
2L	1028687	C	T	SNP	FBgn0031294	ia2	FBtr0301417	INTRON				3921
2L	1028687	C	T	SNP	FBgn0031295	CG4375	FBtr0077997	UPSTREAM: 3212 bases
2L	1028716	T	A	SNP	FBgn0031294	ia2	FBtr0301416	INTRON				3960
2L	1028716	T	A	SNP	FBgn0031294	ia2	FBtr0301417	INTRON				3921
2L	1028716	T	A	SNP	FBgn0031295	CG4375	FBtr0077997	UPSTREAM: 3183 bases
2L	1028717	G	A	SNP	FBgn0031294	ia2	FBtr0301416	INTRON				3960
2L	1028717	G	A	SNP	FBgn0031294	ia2	FBtr0301417	INTRON				3921
2L	1028717	G	A	SNP	FBgn0031295	CG4375	FBtr0077997	UPSTREAM: 3182 bases
2L	1029311	G	A	SNP	FBgn0031294	ia2	FBtr0301416	INTRON				3960
2L	1029311	G	A	SNP	FBgn0031294	ia2	FBtr0301417	INTRON				3921
2L	1029311	G	A	SNP	FBgn0031295	CG4375	FBtr0077997	UPSTREAM: 2588 bases
2L	1029354	C	G	SNP	FBgn0031294	ia2	FBtr0301416	INTRON				3960
2L	1029354	C	G	SNP	FBgn0031294	ia2	FBtr0301417	INTRON				3921
2L	1029354	C	G	SNP	FBgn0031295	CG4375	FBtr0077997	UPSTREAM: 2545 bases
2L	1029411	G	A	SNP	FBgn0031294	ia2	FBtr0301416	INTRON				3960
2L	1029411	G	A	SNP	FBgn0031294	ia2	FBtr0301417	INTRON				3921
2L	1029411	G	A	SNP	FBgn0031295	CG4375	FBtr0077997	UPSTREAM: 2488 bases
2L	1029649	T	A	SNP	FBgn0031294	ia2	FBtr0301416	INTRON				3960
2L	1029649	T	A	SNP	FBgn0031294	ia2	FBtr0301417	INTRON				3921
2L	1029649	T	A	SNP	FBgn0031295	CG4375	FBtr0077997	UPSTREAM: 2250 bases
2L	1029693	A	C	SNP	FBgn0031294	ia2	FBtr0301416	INTRON				3960
2L	1029693	A	C	SNP	FBgn0031294	ia2	FBtr0301417	INTRON				3921
2L	1029693	A	C	SNP	FBgn0031295	CG4375	FBtr0077997	UPSTREAM: 2206 bases
2L	1029792	T	A	SNP	FBgn0031294	ia2	FBtr0301416	INTRON				3960
2L	1029792	T	A	SNP	FBgn0031294	ia2	FBtr0301417	INTRON				3921
2L	1029792	T	A	SNP	FBgn0031295	CG4375	FBtr0077997	UPSTREAM: 2107 bases
2L	1029838	C	A	SNP	FBgn0031294	ia2	FBtr0301416	INTRON				3960
2L	1029838	C	A	SNP	FBgn0031294	ia2	FBtr0301417	INTRON				3921
2L	1029838	C	A	SNP	FBgn0031295	CG4375	FBtr0077997	UPSTREAM: 2061 bases
2L	1029854	C	T	SNP	FBgn0031294	ia2	FBtr0301416	INTRON				3960
2L	1029854	C	T	SNP	FBgn0031294	ia2	FBtr0301417	INTRON				3921
2L	1029854	C	T	SNP	FBgn0031295	CG4375	FBtr0077997	UPSTREAM: 2045 bases
2L	1029926	T	C	SNP	FBgn0031294	ia2	FBtr0301416	INTRON				3960
2L	1029926	T	C	SNP	FBgn0031294	ia2	FBtr0301417	INTRON				3921
2L	1029926	T	C	SNP	FBgn0031295	CG4375	FBtr0077997	UPSTREAM: 1973 bases
2L	1030038	C	G	SNP	FBgn0031294	ia2	FBtr0301416	INTRON				3960
2L	1030038	C	G	SNP	FBgn0031294	ia2	FBtr0301417	INTRON				3921
2L	1030038	C	G	SNP	FBgn0031295	CG4375	FBtr0077997	UPSTREAM: 1861 bases
2L	1030132	A	G	SNP	FBgn0031294	ia2	FBtr0301416	INTRON				3960
2L	1030132	A	G	SNP	FBgn0031294	ia2	FBtr0301417	INTRON				3921
2L	1030132	A	G	SNP	FBgn0031295	CG4375	FBtr0077997	UPSTREAM: 1767 bases
2L	1030181	A	G	SNP	FBgn0031294	ia2	FBtr0301416	INTRON				3960
2L	1030181	A	G	SNP	FBgn0031294	ia2	FBtr0301417	INTRON				3921
2L	1030181	A	G	SNP	FBgn0031295	CG4375	FBtr0077997	UPSTREAM: 1718 bases
2L	1030200	C	T	SNP	FBgn0031294	ia2	FBtr0301416	INTRON				3960
2L	1030200	C	T	SNP	FBgn0031294	ia2	FBtr0301417	INTRON				3921
2L	1030200	C	T	SNP	FBgn0031295	CG4375	FBtr0077997	UPSTREAM: 1699 bases
2L	1030390	A	T	SNP	FBgn0031294	ia2	FBtr0301416	INTRON				3960
2L	1030390	A	T	SNP	FBgn0031294	ia2	FBtr0301417	INTRON				3921
2L	1030390	A	T	SNP	FBgn0031295	CG4375	FBtr0077997	UPSTREAM: 1509 bases
2L	1030391	A	C	SNP	FBgn0031294	ia2	FBtr0301416	INTRON				3960
2L	1030391	A	C	SNP	FBgn0031294	ia2	FBtr0301417	INTRON				3921
2L	1030391	A	C	SNP	FBgn0031295	CG4375	FBtr0077997	UPSTREAM: 1508 bases
2L	1030396	T	G	SNP	FBgn0031294	ia2	FBtr0301416	INTRON				3960
2L	1030396	T	G	SNP	FBgn0031294	ia2	FBtr0301417	INTRON				3921
2L	1030396	T	G	SNP	FBgn0031295	CG4375	FBtr0077997	UPSTREAM: 1503 bases
2L	1030410	C	T	SNP	FBgn0031294	ia2	FBtr0301416	INTRON				3960
2L	1030410	C	T	SNP	FBgn0031294	ia2	FBtr0301417	INTRON				3921
2L	1030410	C	T	SNP	FBgn0031295	CG4375	FBtr0077997	UPSTREAM: 1489 bases
2L	1031178	G	A	SNP	FBgn0031294	ia2	FBtr0301416	INTRON				3960
2L	1031178	G	A	SNP	FBgn0031294	ia2	FBtr0301417	INTRON				3921
2L	1031178	G	A	SNP	FBgn0031295	CG4375	FBtr0077997	UPSTREAM: 721 bases
2L	1032120	G	A	SNP	FBgn0031294	ia2	FBtr0301416	INTRON				3960
2L	1032120	G	A	SNP	FBgn0031294	ia2	FBtr0301417	INTRON				3921
2L	1032188	C	G	SNP	FBgn0031294	ia2	FBtr0301416	INTRON				3960
2L	1032188	C	G	SNP	FBgn0031294	ia2	FBtr0301417	INTRON				3921
2L	1032324	C	T	SNP	FBgn0031294	ia2	FBtr0301416	INTRON				3960
2L	1032324	C	T	SNP	FBgn0031294	ia2	FBtr0301417	INTRON				3921
2L	1032324	C	T	SNP	FBgn0031296	CG4415	FBtr0077951	UPSTREAM: 4951 bases
2L	1032324	C	T	SNP	FBgn0031296	CG4415	FBtr0301087	UPSTREAM: 4951 bases
2L	1032329	A	G	SNP	FBgn0031294	ia2	FBtr0301416	INTRON				3960
2L	1032329	A	G	SNP	FBgn0031294	ia2	FBtr0301417	INTRON				3921
2L	1032329	A	G	SNP	FBgn0031296	CG4415	FBtr0077951	UPSTREAM: 4946 bases
2L	1032329	A	G	SNP	FBgn0031296	CG4415	FBtr0301087	UPSTREAM: 4946 bases
2L	1034704	G	A	SNP	FBgn0031294	ia2	FBtr0301416	INTRON				3960
2L	1034704	G	A	SNP	FBgn0031294	ia2	FBtr0301417	INTRON				3921
2L	1034704	G	A	SNP	FBgn0031296	CG4415	FBtr0077951	UPSTREAM: 2571 bases
2L	1034704	G	A	SNP	FBgn0031296	CG4415	FBtr0301087	UPSTREAM: 2571 bases
2L	1035371	T	A	SNP	FBgn0031294	ia2	FBtr0301416	INTRON				3960
2L	1035371	T	A	SNP	FBgn0031294	ia2	FBtr0301417	INTRON				3921
2L	1035371	T	A	SNP	FBgn0031296	CG4415	FBtr0077951	UPSTREAM: 1904 bases
2L	1035371	T	A	SNP	FBgn0031296	CG4415	FBtr0301087	UPSTREAM: 1904 bases
2L	1035857	C	A	SNP	FBgn0031294	ia2	FBtr0301416	INTRON				3960
2L	1035857	C	A	SNP	FBgn0031294	ia2	FBtr0301417	INTRON				3921
2L	1035857	C	A	SNP	FBgn0031296	CG4415	FBtr0077951	UPSTREAM: 1418 bases
2L	1035857	C	A	SNP	FBgn0031296	CG4415	FBtr0301087	UPSTREAM: 1418 bases
2L	1038709	C	G	SNP	FBgn0031294	ia2	FBtr0301416	INTRON				3960
2L	1038709	C	G	SNP	FBgn0031294	ia2	FBtr0301417	INTRON				3921
2L	1038709	C	G	SNP	FBgn0031296	CG4415	FBtr0077951	DOWNSTREAM: 24 bases
2L	1038709	C	G	SNP	FBgn0031296	CG4415	FBtr0301087	DOWNSTREAM: 176 bases
2L	1038959	T	C	SNP	FBgn0031294	ia2	FBtr0301416	INTRON				3960
2L	1038959	T	C	SNP	FBgn0031294	ia2	FBtr0301417	INTRON				3921
2L	1038959	T	C	SNP	FBgn0031296	CG4415	FBtr0077951	DOWNSTREAM: 274 bases
2L	1038959	T	C	SNP	FBgn0031296	CG4415	FBtr0301087	DOWNSTREAM: 426 bases
2L	1039087	G	A	SNP	FBgn0031294	ia2	FBtr0301416	INTRON				3960
2L	1039087	G	A	SNP	FBgn0031294	ia2	FBtr0301417	INTRON				3921
2L	1039087	G	A	SNP	FBgn0031296	CG4415	FBtr0077951	DOWNSTREAM: 402 bases
2L	1039087	G	A	SNP	FBgn0031296	CG4415	FBtr0301087	DOWNSTREAM: 554 bases
2L	1039722	A	T	SNP	FBgn0031294	ia2	FBtr0301416	INTRON				3960
2L	1039722	A	T	SNP	FBgn0031294	ia2	FBtr0301417	INTRON				3921
2L	1039722	A	T	SNP	FBgn0031296	CG4415	FBtr0077951	DOWNSTREAM: 1037 bases
2L	1039722	A	T	SNP	FBgn0031296	CG4415	FBtr0301087	DOWNSTREAM: 1189 bases
2L	1039740	C	T	SNP	FBgn0031294	ia2	FBtr0301416	INTRON				3960
2L	1039740	C	T	SNP	FBgn0031294	ia2	FBtr0301417	INTRON				3921
2L	1039740	C	T	SNP	FBgn0031296	CG4415	FBtr0077951	DOWNSTREAM: 1055 bases
2L	1039740	C	T	SNP	FBgn0031296	CG4415	FBtr0301087	DOWNSTREAM: 1207 bases
2L	1039840	C	T	SNP	FBgn0031294	ia2	FBtr0301416	INTRON				3960
2L	1039840	C	T	SNP	FBgn0031294	ia2	FBtr0301417	INTRON				3921
2L	1039840	C	T	SNP	FBgn0031296	CG4415	FBtr0077951	DOWNSTREAM: 1155 bases
2L	1039840	C	T	SNP	FBgn0031296	CG4415	FBtr0301087	DOWNSTREAM: 1307 bases
2L	1039851	G	A	SNP	FBgn0031294	ia2	FBtr0301416	INTRON				3960
2L	1039851	G	A	SNP	FBgn0031294	ia2	FBtr0301417	INTRON				3921
2L	1039851	G	A	SNP	FBgn0031296	CG4415	FBtr0077951	DOWNSTREAM: 1166 bases
2L	1039851	G	A	SNP	FBgn0031296	CG4415	FBtr0301087	DOWNSTREAM: 1318 bases
2L	1039855	G	T	SNP	FBgn0031294	ia2	FBtr0301416	INTRON				3960
2L	1039855	G	T	SNP	FBgn0031294	ia2	FBtr0301417	INTRON				3921
2L	1039855	G	T	SNP	FBgn0031296	CG4415	FBtr0077951	DOWNSTREAM: 1170 bases
2L	1039855	G	T	SNP	FBgn0031296	CG4415	FBtr0301087	DOWNSTREAM: 1322 bases
2L	1040249	G	A	SNP	FBgn0031294	ia2	FBtr0301416	INTRON				3960
2L	1040249	G	A	SNP	FBgn0031294	ia2	FBtr0301417	INTRON				3921
2L	1040249	G	A	SNP	FBgn0031296	CG4415	FBtr0077951	DOWNSTREAM: 1564 bases
2L	1040249	G	A	SNP	FBgn0031296	CG4415	FBtr0301087	DOWNSTREAM: 1716 bases
2L	1040363	G	A	SNP	FBgn0031294	ia2	FBtr0301416	INTRON				3960
2L	1040363	G	A	SNP	FBgn0031294	ia2	FBtr0301417	INTRON				3921
2L	1040363	G	A	SNP	FBgn0031296	CG4415	FBtr0077951	DOWNSTREAM: 1678 bases
2L	1040363	G	A	SNP	FBgn0031296	CG4415	FBtr0301087	DOWNSTREAM: 1830 bases
2L	1040369	C	G	SNP	FBgn0031294	ia2	FBtr0301416	INTRON				3960
2L	1040369	C	G	SNP	FBgn0031294	ia2	FBtr0301417	INTRON				3921
2L	1040369	C	G	SNP	FBgn0031296	CG4415	FBtr0077951	DOWNSTREAM: 1684 bases
2L	1040369	C	G	SNP	FBgn0031296	CG4415	FBtr0301087	DOWNSTREAM: 1836 bases
2L	1040370	T	G	SNP	FBgn0031294	ia2	FBtr0301416	INTRON				3960
2L	1040370	T	G	SNP	FBgn0031294	ia2	FBtr0301417	INTRON				3921
2L	1040370	T	G	SNP	FBgn0031296	CG4415	FBtr0077951	DOWNSTREAM: 1685 bases
2L	1040370	T	G	SNP	FBgn0031296	CG4415	FBtr0301087	DOWNSTREAM: 1837 bases
2L	1040375	G	A	SNP	FBgn0031294	ia2	FBtr0301416	INTRON				3960
2L	1040375	G	A	SNP	FBgn0031294	ia2	FBtr0301417	INTRON				3921
2L	1040375	G	A	SNP	FBgn0031296	CG4415	FBtr0077951	DOWNSTREAM: 1690 bases
2L	1040375	G	A	SNP	FBgn0031296	CG4415	FBtr0301087	DOWNSTREAM: 1842 bases
2L	1040410	T	A	SNP	FBgn0031294	ia2	FBtr0301416	INTRON				3960
2L	1040410	T	A	SNP	FBgn0031294	ia2	FBtr0301417	INTRON				3921
2L	1040410	T	A	SNP	FBgn0031296	CG4415	FBtr0077951	DOWNSTREAM: 1725 bases
2L	1040410	T	A	SNP	FBgn0031296	CG4415	FBtr0301087	DOWNSTREAM: 1877 bases
2L	1041769	A	G	SNP	FBgn0031294	ia2	FBtr0301416	INTRON				3960
2L	1041769	A	G	SNP	FBgn0031294	ia2	FBtr0301417	INTRON				3921
2L	1041769	A	G	SNP	FBgn0031296	CG4415	FBtr0077951	DOWNSTREAM: 3084 bases
2L	1041769	A	G	SNP	FBgn0031296	CG4415	FBtr0301087	DOWNSTREAM: 3236 bases
2L	1042471	G	C	SNP	FBgn0031294	ia2	FBtr0301416	INTRON				3960
2L	1042471	G	C	SNP	FBgn0031294	ia2	FBtr0301417	INTRON				3921
2L	1042471	G	C	SNP	FBgn0031296	CG4415	FBtr0077951	DOWNSTREAM: 3786 bases
2L	1042471	G	C	SNP	FBgn0031296	CG4415	FBtr0301087	DOWNSTREAM: 3938 bases
2L	1042936	G	T	SNP	FBgn0031294	ia2	FBtr0301416	INTRON				3960
2L	1042936	G	T	SNP	FBgn0031294	ia2	FBtr0301417	INTRON				3921
2L	1042936	G	T	SNP	FBgn0031296	CG4415	FBtr0077951	DOWNSTREAM: 4251 bases
2L	1042936	G	T	SNP	FBgn0031296	CG4415	FBtr0301087	DOWNSTREAM: 4403 bases
2L	1043815	A	G	SNP	FBgn0031294	ia2	FBtr0301416	UPSTREAM: 4412 bases
2L	1043815	A	G	SNP	FBgn0031294	ia2	FBtr0301417	INTRON				3921
2L	1043819	T	C	SNP	FBgn0031294	ia2	FBtr0301416	UPSTREAM: 4408 bases
2L	1043819	T	C	SNP	FBgn0031294	ia2	FBtr0301417	INTRON				3921
2L	1043823	G	T	SNP	FBgn0031294	ia2	FBtr0301416	UPSTREAM: 4404 bases
2L	1043823	G	T	SNP	FBgn0031294	ia2	FBtr0301417	INTRON				3921
2L	1044895	T	G	SNP	FBgn0031294	ia2	FBtr0301416	UPSTREAM: 3332 bases
2L	1044895	T	G	SNP	FBgn0031294	ia2	FBtr0301417	INTRON				3921
2L	1044961	A	G	SNP	FBgn0031294	ia2	FBtr0301416	UPSTREAM: 3266 bases
2L	1044961	A	G	SNP	FBgn0031294	ia2	FBtr0301417	INTRON				3921
2L	1044965	A	G	SNP	FBgn0031294	ia2	FBtr0301416	UPSTREAM: 3262 bases
2L	1044965	A	G	SNP	FBgn0031294	ia2	FBtr0301417	INTRON				3921
2L	1044968	A	G	SNP	FBgn0031294	ia2	FBtr0301416	UPSTREAM: 3259 bases
2L	1044968	A	G	SNP	FBgn0031294	ia2	FBtr0301417	INTRON				3921
2L	1045049	A	C	SNP	FBgn0031294	ia2	FBtr0301416	UPSTREAM: 3178 bases
2L	1045049	A	C	SNP	FBgn0031294	ia2	FBtr0301417	INTRON				3921
2L	1045520	C	T	SNP	FBgn0031294	ia2	FBtr0301416	UPSTREAM: 2707 bases
2L	1045520	C	T	SNP	FBgn0031294	ia2	FBtr0301417	INTRON				3921
2L	1045725	T	C	SNP	FBgn0031294	ia2	FBtr0301416	UPSTREAM: 2502 bases
2L	1045725	T	C	SNP	FBgn0031294	ia2	FBtr0301417	INTRON				3921
2L	1045776	T	C	SNP	FBgn0031294	ia2	FBtr0301416	UPSTREAM: 2451 bases
2L	1045776	T	C	SNP	FBgn0031294	ia2	FBtr0301417	INTRON				3921
2L	1045780	T	C	SNP	FBgn0031294	ia2	FBtr0301416	UPSTREAM: 2447 bases
2L	1045780	T	C	SNP	FBgn0031294	ia2	FBtr0301417	INTRON				3921
2L	1045808	G	A	SNP	FBgn0031294	ia2	FBtr0301416	UPSTREAM: 2419 bases
2L	1045808	G	A	SNP	FBgn0031294	ia2	FBtr0301417	INTRON				3921
2L	1045983	C	G	SNP	FBgn0003310	S	FBtr0077993	DOWNSTREAM: 108 bases
2L	1045983	C	G	SNP	FBgn0003310	S	FBtr0077994	DOWNSTREAM: 108 bases
2L	1045983	C	G	SNP	FBgn0031294	ia2	FBtr0301416	UPSTREAM: 2244 bases
2L	1045983	C	G	SNP	FBgn0031294	ia2	FBtr0301417	INTRON				3921
2L	1046249	A	T	SNP	FBgn0003310	S	FBtr0077993	DOWNSTREAM: 374 bases
2L	1046249	A	T	SNP	FBgn0003310	S	FBtr0077994	DOWNSTREAM: 374 bases
2L	1046249	A	T	SNP	FBgn0031294	ia2	FBtr0301416	UPSTREAM: 1978 bases
2L	1046249	A	T	SNP	FBgn0031294	ia2	FBtr0301417	INTRON				3921
2L	1048617	C	T	SNP	FBgn0003310	S	FBtr0077993	DOWNSTREAM: 2742 bases
2L	1048617	C	T	SNP	FBgn0003310	S	FBtr0077994	DOWNSTREAM: 2742 bases
2L	1048617	C	T	SNP	FBgn0031294	ia2	FBtr0301417	UPSTREAM: 4438 bases
2L	1053116	T	C	SNP	FBgn0003310	S	FBtr0077993	INTRON				1794
2L	1053116	T	C	SNP	FBgn0003310	S	FBtr0077994	INTRON				1794
2L	1053907	G	C	SNP	FBgn0003310	S	FBtr0077993	INTRON				1794
2L	1053907	G	C	SNP	FBgn0003310	S	FBtr0077994	INTRON				1794
2L	1053922	T	A	SNP	FBgn0003310	S	FBtr0077993	INTRON				1794
2L	1053922	T	A	SNP	FBgn0003310	S	FBtr0077994	INTRON				1794
2L	1053956	G	A	SNP	FBgn0003310	S	FBtr0077993	INTRON				1794
2L	1053956	G	A	SNP	FBgn0003310	S	FBtr0077994	INTRON				1794
2L	1053996	G	C	SNP	FBgn0003310	S	FBtr0077993	INTRON				1794
2L	1053996	G	C	SNP	FBgn0003310	S	FBtr0077994	INTRON				1794
2L	1054271	C	T	SNP	FBgn0003310	S	FBtr0077993	INTRON				1794
2L	1054271	C	T	SNP	FBgn0003310	S	FBtr0077994	INTRON				1794
2L	1054577	T	A	SNP	FBgn0003310	S	FBtr0077993	INTRON				1794
2L	1054577	T	A	SNP	FBgn0003310	S	FBtr0077994	INTRON				1794
2L	1054851	A	C	SNP	FBgn0003310	S	FBtr0077993	INTRON				1794
2L	1054851	A	C	SNP	FBgn0003310	S	FBtr0077994	INTRON				1794
2L	1054876	G	A	SNP	FBgn0003310	S	FBtr0077993	INTRON				1794
2L	1054876	G	A	SNP	FBgn0003310	S	FBtr0077994	INTRON				1794
2L	1054877	C	A	SNP	FBgn0003310	S	FBtr0077993	INTRON				1794
2L	1054877	C	A	SNP	FBgn0003310	S	FBtr0077994	INTRON				1794
2L	1055263	T	G	SNP	FBgn0003310	S	FBtr0077993	INTRON				1794
2L	1055263	T	G	SNP	FBgn0003310	S	FBtr0077994	INTRON				1794
2L	1055668	A	G	SNP	FBgn0003310	S	FBtr0077993	INTRON				1794
2L	1055668	A	G	SNP	FBgn0003310	S	FBtr0077994	INTRON				1794
2L	1055671	A	C	SNP	FBgn0003310	S	FBtr0077993	INTRON				1794
2L	1055671	A	C	SNP	FBgn0003310	S	FBtr0077994	INTRON				1794
2L	1055796	T	C	SNP	FBgn0003310	S	FBtr0077993	INTRON				1794
2L	1055796	T	C	SNP	FBgn0003310	S	FBtr0077994	INTRON				1794
2L	1056561	C	A	SNP	FBgn0003310	S	FBtr0077993	INTRON				1794
2L	1056561	C	A	SNP	FBgn0003310	S	FBtr0077994	INTRON				1794
2L	1056619	G	A	SNP	FBgn0003310	S	FBtr0077993	INTRON				1794
2L	1056619	G	A	SNP	FBgn0003310	S	FBtr0077994	INTRON				1794
2L	1056922	C	T	SNP	FBgn0003310	S	FBtr0077993	INTRON				1794
2L	1056922	C	T	SNP	FBgn0003310	S	FBtr0077994	INTRON				1794
2L	1056926	C	A	SNP	FBgn0003310	S	FBtr0077993	INTRON				1794
2L	1056926	C	A	SNP	FBgn0003310	S	FBtr0077994	INTRON				1794
2L	1056938	A	C	SNP	FBgn0003310	S	FBtr0077993	INTRON				1794
2L	1056938	A	C	SNP	FBgn0003310	S	FBtr0077994	INTRON				1794
2L	1056949	G	A	SNP	FBgn0003310	S	FBtr0077993	INTRON				1794
2L	1056949	G	A	SNP	FBgn0003310	S	FBtr0077994	INTRON				1794
2L	1056957	A	C	SNP	FBgn0003310	S	FBtr0077993	INTRON				1794
2L	1056957	A	C	SNP	FBgn0003310	S	FBtr0077994	INTRON				1794
2L	1056962	G	C	SNP	FBgn0003310	S	FBtr0077993	INTRON				1794
2L	1056962	G	C	SNP	FBgn0003310	S	FBtr0077994	INTRON				1794
2L	1056969	T	C	SNP	FBgn0003310	S	FBtr0077993	INTRON				1794
2L	1056969	T	C	SNP	FBgn0003310	S	FBtr0077994	INTRON				1794
2L	1057068	G	A	SNP	FBgn0003310	S	FBtr0077993	INTRON				1794
2L	1057068	G	A	SNP	FBgn0003310	S	FBtr0077994	INTRON				1794
2L	1057131	G	T	SNP	FBgn0003310	S	FBtr0077993	INTRON				1794
2L	1057131	G	T	SNP	FBgn0003310	S	FBtr0077994	INTRON				1794
2L	1057442	A	G	SNP	FBgn0003310	S	FBtr0077993	INTRON				1794
2L	1057442	A	G	SNP	FBgn0003310	S	FBtr0077994	INTRON				1794
2L	1058427	C	A	SNP	FBgn0003310	S	FBtr0077993	INTRON				1794
2L	1058427	C	A	SNP	FBgn0003310	S	FBtr0077994	INTRON				1794
2L	1058655	T	C	SNP	FBgn0003310	S	FBtr0077993	INTRON				1794
2L	1058655	T	C	SNP	FBgn0003310	S	FBtr0077994	INTRON				1794
2L	1059835	A	G	SNP	FBgn0003310	S	FBtr0077993	INTRON				1794
2L	1059835	A	G	SNP	FBgn0003310	S	FBtr0077994	INTRON				1794
2L	1060058	A	G	SNP	FBgn0003310	S	FBtr0077993	INTRON				1794
2L	1060058	A	G	SNP	FBgn0003310	S	FBtr0077994	INTRON				1794
2L	1060248	A	G	SNP	FBgn0003310	S	FBtr0077993	INTRON				1794
2L	1060248	A	G	SNP	FBgn0003310	S	FBtr0077994	INTRON				1794
2L	1060385	T	A	SNP	FBgn0003310	S	FBtr0077993	INTRON				1794
2L	1060385	T	A	SNP	FBgn0003310	S	FBtr0077994	INTRON				1794
2L	1060401	A	T	SNP	FBgn0003310	S	FBtr0077993	INTRON				1794
2L	1060401	A	T	SNP	FBgn0003310	S	FBtr0077994	INTRON				1794
2L	1060614	T	C	SNP	FBgn0003310	S	FBtr0077993	INTRON				1794
2L	1060614	T	C	SNP	FBgn0003310	S	FBtr0077994	INTRON				1794
2L	1060685	C	T	SNP	FBgn0003310	S	FBtr0077993	INTRON				1794
2L	1060685	C	T	SNP	FBgn0003310	S	FBtr0077994	INTRON				1794
2L	1060744	T	A	SNP	FBgn0003310	S	FBtr0077993	INTRON				1794
2L	1060744	T	A	SNP	FBgn0003310	S	FBtr0077994	INTRON				1794
2L	1060746	A	G	SNP	FBgn0003310	S	FBtr0077993	INTRON				1794
2L	1060746	A	G	SNP	FBgn0003310	S	FBtr0077994	INTRON				1794
2L	1060919	G	A	SNP	FBgn0003310	S	FBtr0077993	INTRON				1794
2L	1060919	G	A	SNP	FBgn0003310	S	FBtr0077994	INTRON				1794
2L	1061868	T	C	SNP	FBgn0003310	S	FBtr0077993	SYNONYMOUS_CODING	T/T	ACA/ACG	93	1794
2L	1061868	T	C	SNP	FBgn0003310	S	FBtr0077994	SYNONYMOUS_CODING	T/T	ACA/ACG	93	1794
2L	1061893	C	G	SNP	FBgn0003310	S	FBtr0077993	NON_SYNONYMOUS_CODING	C/S	TGC/TCC	85	1794
2L	1061893	C	G	SNP	FBgn0003310	S	FBtr0077994	NON_SYNONYMOUS_CODING	C/S	TGC/TCC	85	1794
2L	1061920	G	A	SNP	FBgn0003310	S	FBtr0077993	NON_SYNONYMOUS_CODING	P/L	CCT/CTT	76	1794
2L	1061920	G	A	SNP	FBgn0003310	S	FBtr0077994	NON_SYNONYMOUS_CODING	P/L	CCT/CTT	76	1794
2L	1061979	A	G	SNP	FBgn0003310	S	FBtr0077993	SYNONYMOUS_CODING	S/S	AGT/AGC	56	1794
2L	1061979	A	G	SNP	FBgn0003310	S	FBtr0077994	SYNONYMOUS_CODING	S/S	AGT/AGC	56	1794
2L	1062081	T	C	SNP	FBgn0003310	S	FBtr0077993	SYNONYMOUS_CODING	Q/Q	CAA/CAG	22	1794
2L	1062081	T	C	SNP	FBgn0003310	S	FBtr0077994	SYNONYMOUS_CODING	Q/Q	CAA/CAG	22	1794
2L	1062182	C	A	SNP	FBgn0003310	S	FBtr0077993	START_GAINED: ATG, 5PRIME_UTR: 36 bases from TSS
2L	1062182	C	A	SNP	FBgn0003310	S	FBtr0077994	START_GAINED: ATG, 5PRIME_UTR: 36 bases from TSS
2L	1062303	A	T	SNP	FBgn0003310	S	FBtr0077993	INTRON				1794
2L	1062303	A	T	SNP	FBgn0003310	S	FBtr0077994	INTRON				1794
2L	1062377	T	G	SNP	FBgn0003310	S	FBtr0077993	INTRON				1794
2L	1062377	T	G	SNP	FBgn0003310	S	FBtr0077994	INTRON				1794
2L	1062828	G	T	SNP	FBgn0003310	S	FBtr0077993	INTRON				1794
2L	1062828	G	T	SNP	FBgn0003310	S	FBtr0077994	INTRON				1794
2L	1063038	T	A	SNP	FBgn0003310	S	FBtr0077993	INTRON				1794
2L	1063038	T	A	SNP	FBgn0003310	S	FBtr0077994	INTRON				1794
2L	1063057	G	A	SNP	FBgn0003310	S	FBtr0077993	INTRON				1794
2L	1063057	G	A	SNP	FBgn0003310	S	FBtr0077994	INTRON				1794
2L	1063058	G	T	SNP	FBgn0003310	S	FBtr0077993	INTRON				1794
2L	1063058	G	T	SNP	FBgn0003310	S	FBtr0077994	INTRON				1794
2L	1063089	C	T	SNP	FBgn0003310	S	FBtr0077993	INTRON				1794
2L	1063089	C	T	SNP	FBgn0003310	S	FBtr0077994	INTRON				1794
2L	1063104	C	T	SNP	FBgn0003310	S	FBtr0077993	INTRON				1794
2L	1063104	C	T	SNP	FBgn0003310	S	FBtr0077994	INTRON				1794
2L	1063109	A	T	SNP	FBgn0003310	S	FBtr0077993	INTRON				1794
2L	1063109	A	T	SNP	FBgn0003310	S	FBtr0077994	INTRON				1794
2L	1063115	A	G	SNP	FBgn0003310	S	FBtr0077993	INTRON				1794
2L	1063115	A	G	SNP	FBgn0003310	S	FBtr0077994	INTRON				1794
2L	1063122	G	A	SNP	FBgn0003310	S	FBtr0077993	INTRON				1794
2L	1063122	G	A	SNP	FBgn0003310	S	FBtr0077994	INTRON				1794
2L	1063139	T	C	SNP	FBgn0003310	S	FBtr0077993	INTRON				1794
2L	1063139	T	C	SNP	FBgn0003310	S	FBtr0077994	INTRON				1794
2L	1063140	G	A	SNP	FBgn0003310	S	FBtr0077993	INTRON				1794
2L	1063140	G	A	SNP	FBgn0003310	S	FBtr0077994	INTRON				1794
2L	1063221	C	T	SNP	FBgn0003310	S	FBtr0077993	INTRON				1794
2L	1063221	C	T	SNP	FBgn0003310	S	FBtr0077994	INTRON				1794
2L	1063233	C	T	SNP	FBgn0003310	S	FBtr0077993	INTRON				1794
2L	1063233	C	T	SNP	FBgn0003310	S	FBtr0077994	INTRON				1794
2L	1063797	G	A	SNP	FBgn0003310	S	FBtr0077993	INTRON				1794
2L	1063797	G	A	SNP	FBgn0003310	S	FBtr0077994	INTRON				1794
2L	1063913	C	T	SNP	FBgn0003310	S	FBtr0077993	INTRON				1794
2L	1063913	C	T	SNP	FBgn0003310	S	FBtr0077994	INTRON				1794
2L	1064549	A	T	SNP	FBgn0003310	S	FBtr0077993	INTRON				1794
2L	1064549	A	T	SNP	FBgn0003310	S	FBtr0077994	INTRON				1794
2L	1065949	T	A	SNP	FBgn0003310	S	FBtr0077993	INTRON				1794
2L	1065949	T	A	SNP	FBgn0003310	S	FBtr0077994	INTRON				1794
2L	1065958	A	T	SNP	FBgn0003310	S	FBtr0077993	INTRON				1794
2L	1065958	A	T	SNP	FBgn0003310	S	FBtr0077994	INTRON				1794
2L	1066178	C	T	SNP	FBgn0003310	S	FBtr0077993	INTRON				1794
2L	1066178	C	T	SNP	FBgn0003310	S	FBtr0077994	INTRON				1794
2L	1066869	T	G	SNP	FBgn0003310	S	FBtr0077993	INTRON				1794
2L	1066869	T	G	SNP	FBgn0003310	S	FBtr0077994	INTRON				1794
2L	1068065	T	C	SNP	FBgn0003310	S	FBtr0077993	INTRON				1794
2L	1068065	T	C	SNP	FBgn0003310	S	FBtr0077994	INTRON				1794
2L	10710873	G	A	SNP	FBgn0024740	Lip2	FBtr0080123	UPSTREAM: 319 bases
2L	10711549	T	G	SNP				INTERGENIC
2L	10711784	G	A	SNP				INTERGENIC
2L	10711799	G	C	SNP				INTERGENIC
2L	10711812	T	C	SNP				INTERGENIC
2L	10712222	G	A	SNP				INTERGENIC
2L	10712492	T	C	SNP				INTERGENIC
2L	10712624	T	A	SNP				INTERGENIC
2L	10712833	C	T	SNP				INTERGENIC
2L	10713459	T	G	SNP				INTERGENIC
2L	10713649	G	C	SNP				INTERGENIC
2L	10713923	C	T	SNP				INTERGENIC
2L	10714010	G	C	SNP				INTERGENIC
2L	10715573	T	A	SNP				INTERGENIC
2L	10715581	A	T	SNP				INTERGENIC
2L	10715614	T	A	SNP				INTERGENIC
2L	10715641	A	G	SNP				INTERGENIC
2L	10716164	G	A	SNP				INTERGENIC
2L	10716230	T	C	SNP				INTERGENIC
2L	10716244	T	G	SNP				INTERGENIC
2L	10719136	C	T	SNP				INTERGENIC
2L	10719156	T	C	SNP				INTERGENIC
2L	10719387	G	T	SNP				INTERGENIC
2L	10719415	G	A	SNP				INTERGENIC
2L	10719496	T	A	SNP				INTERGENIC
2L	10719619	A	G	SNP				INTERGENIC
2L	10719624	G	A	SNP				INTERGENIC
2L	10720238	T	G	SNP				INTERGENIC
2L	10720412	A	G	SNP				INTERGENIC
2L	10720423	A	C	SNP				INTERGENIC
2L	10720438	A	G	SNP				INTERGENIC
2L	10720527	C	T	SNP				INTERGENIC
2L	10720541	G	T	SNP	FBgn0032289	CG6431	FBtr0273319	UPSTREAM: 4999 bases
2L	10720543	A	T	SNP	FBgn0032289	CG6431	FBtr0273319	UPSTREAM: 4997 bases
2L	10720660	C	A	SNP	FBgn0032289	CG6431	FBtr0273319	UPSTREAM: 4880 bases
2L	10720665	C	T	SNP	FBgn0032289	CG6431	FBtr0273319	UPSTREAM: 4875 bases
2L	10720695	T	G	SNP	FBgn0032289	CG6431	FBtr0273319	UPSTREAM: 4845 bases
2L	10720731	C	T	SNP	FBgn0032289	CG6431	FBtr0273319	UPSTREAM: 4809 bases
2L	10720745	A	T	SNP	FBgn0032289	CG6431	FBtr0273319	UPSTREAM: 4795 bases
2L	10720749	A	G	SNP	FBgn0032289	CG6431	FBtr0273319	UPSTREAM: 4791 bases
2L	10720916	A	T	SNP	FBgn0032289	CG6431	FBtr0273319	UPSTREAM: 4624 bases
2L	10721290	G	A	SNP	FBgn0032289	CG6431	FBtr0273319	UPSTREAM: 4250 bases
2L	10721324	G	A	SNP	FBgn0032289	CG6431	FBtr0273319	UPSTREAM: 4216 bases
2L	10721339	T	C	SNP	FBgn0032289	CG6431	FBtr0273319	UPSTREAM: 4201 bases
2L	10721448	C	T	SNP	FBgn0032289	CG6431	FBtr0273319	UPSTREAM: 4092 bases
2L	10722124	A	G	SNP	FBgn0032289	CG6431	FBtr0273319	UPSTREAM: 3416 bases
2L	10722203	A	G	SNP	FBgn0032289	CG6431	FBtr0273319	UPSTREAM: 3337 bases
2L	10722322	A	G	SNP	FBgn0032289	CG6431	FBtr0273319	UPSTREAM: 3218 bases
2L	10722446	A	G	SNP	FBgn0032289	CG6431	FBtr0273319	UPSTREAM: 3094 bases
2L	10725075	T	C	SNP	FBgn0032289	CG6431	FBtr0273319	UPSTREAM: 465 bases
2L	10725075	T	C	SNP	FBgn0032290	CG6443	FBtr0080110	UPSTREAM: 3900 bases
2L	10725276	C	G	SNP	FBgn0032289	CG6431	FBtr0273319	UPSTREAM: 264 bases
2L	10725276	C	G	SNP	FBgn0032290	CG6443	FBtr0080110	UPSTREAM: 3699 bases
2L	10725276	C	G	SNP	FBgn0032291	CG17118	FBtr0080111	UPSTREAM: 4979 bases
2L	10725290	A	C	SNP	FBgn0032289	CG6431	FBtr0273319	UPSTREAM: 250 bases
2L	10725290	A	C	SNP	FBgn0032290	CG6443	FBtr0080110	UPSTREAM: 3685 bases
2L	10725290	A	C	SNP	FBgn0032291	CG17118	FBtr0080111	UPSTREAM: 4965 bases
2L	10725295	A	T	SNP	FBgn0032289	CG6431	FBtr0273319	UPSTREAM: 245 bases
2L	10725295	A	T	SNP	FBgn0032290	CG6443	FBtr0080110	UPSTREAM: 3680 bases
2L	10725295	A	T	SNP	FBgn0032291	CG17118	FBtr0080111	UPSTREAM: 4960 bases
2L	10725428	A	G	SNP	FBgn0032289	CG6431	FBtr0273319	UPSTREAM: 112 bases
2L	10725428	A	G	SNP	FBgn0032290	CG6443	FBtr0080110	UPSTREAM: 3547 bases
2L	10725428	A	G	SNP	FBgn0032291	CG17118	FBtr0080111	UPSTREAM: 4827 bases
2L	10726232	A	G	SNP	FBgn0032289	CG6431	FBtr0273319	INTRON				1041
2L	10726232	A	G	SNP	FBgn0032290	CG6443	FBtr0080110	UPSTREAM: 2743 bases
2L	10726232	A	G	SNP	FBgn0032291	CG17118	FBtr0080111	UPSTREAM: 4023 bases
2L	10727595	A	T	SNP	FBgn0032289	CG6431	FBtr0273319	INTRON				1041
2L	10727595	A	T	SNP	FBgn0032290	CG6443	FBtr0080110	UPSTREAM: 1380 bases
2L	10727595	A	T	SNP	FBgn0032291	CG17118	FBtr0080111	UPSTREAM: 2660 bases
2L	10727595	A	T	SNP	FBgn0032292	CG6750	FBtr0080122	DOWNSTREAM: 1169 bases
2L	10727743	C	T	SNP	FBgn0032289	CG6431	FBtr0273319	SYNONYMOUS_CODING	F/F	TTC/TTT	109	1041
2L	10727743	C	T	SNP	FBgn0032290	CG6443	FBtr0080110	UPSTREAM: 1232 bases
2L	10727743	C	T	SNP	FBgn0032291	CG17118	FBtr0080111	UPSTREAM: 2512 bases
2L	10727743	C	T	SNP	FBgn0032292	CG6750	FBtr0080122	DOWNSTREAM: 1317 bases
2L	10727773	A	T	SNP	FBgn0032289	CG6431	FBtr0273319	INTRON				1041
2L	10727773	A	T	SNP	FBgn0032290	CG6443	FBtr0080110	UPSTREAM: 1202 bases
2L	10727773	A	T	SNP	FBgn0032291	CG17118	FBtr0080111	UPSTREAM: 2482 bases
2L	10727773	A	T	SNP	FBgn0032292	CG6750	FBtr0080122	DOWNSTREAM: 1347 bases
2L	10727773	A	T	SNP	FBgn0032293	Dpy-30L1	FBtr0080112	UPSTREAM: 4975 bases
2L	10727827	T	C	SNP	FBgn0032289	CG6431	FBtr0273319	INTRON				1041
2L	10727827	T	C	SNP	FBgn0032290	CG6443	FBtr0080110	UPSTREAM: 1148 bases
2L	10727827	T	C	SNP	FBgn0032291	CG17118	FBtr0080111	UPSTREAM: 2428 bases
2L	10727827	T	C	SNP	FBgn0032292	CG6750	FBtr0080122	DOWNSTREAM: 1401 bases
2L	10727827	T	C	SNP	FBgn0032293	Dpy-30L1	FBtr0080112	UPSTREAM: 4921 bases
2L	10727991	G	A	SNP	FBgn0032289	CG6431	FBtr0273319	SYNONYMOUS_CODING	R/R	CGG/CGA	165	1041
2L	10727991	G	A	SNP	FBgn0032290	CG6443	FBtr0080110	UPSTREAM: 984 bases
2L	10727991	G	A	SNP	FBgn0032291	CG17118	FBtr0080111	UPSTREAM: 2264 bases
2L	10727991	G	A	SNP	FBgn0032292	CG6750	FBtr0080122	DOWNSTREAM: 1565 bases
2L	10727991	G	A	SNP	FBgn0032293	Dpy-30L1	FBtr0080112	UPSTREAM: 4757 bases
2L	10729293	G	A	SNP	FBgn0027868	Nup107	FBtr0080121	DOWNSTREAM: 1001 bases
2L	10729293	G	A	SNP	FBgn0032289	CG6431	FBtr0273319	DOWNSTREAM: 617 bases
2L	10729293	G	A	SNP	FBgn0032290	CG6443	FBtr0080110	SYNONYMOUS_CODING	K/K	AAG/AAA	18	900
2L	10729293	G	A	SNP	FBgn0032291	CG17118	FBtr0080111	UPSTREAM: 962 bases
2L	10729293	G	A	SNP	FBgn0032292	CG6750	FBtr0080122	DOWNSTREAM: 2867 bases
2L	10729293	G	A	SNP	FBgn0032293	Dpy-30L1	FBtr0080112	UPSTREAM: 3455 bases
2L	10729320	C	T	SNP	FBgn0027868	Nup107	FBtr0080121	DOWNSTREAM: 1028 bases
2L	10729320	C	T	SNP	FBgn0032289	CG6431	FBtr0273319	DOWNSTREAM: 644 bases
2L	10729320	C	T	SNP	FBgn0032290	CG6443	FBtr0080110	INTRON				900
2L	10729320	C	T	SNP	FBgn0032291	CG17118	FBtr0080111	UPSTREAM: 935 bases
2L	10729320	C	T	SNP	FBgn0032292	CG6750	FBtr0080122	DOWNSTREAM: 2894 bases
2L	10729320	C	T	SNP	FBgn0032293	Dpy-30L1	FBtr0080112	UPSTREAM: 3428 bases
2L	10729321	G	A	SNP	FBgn0027868	Nup107	FBtr0080121	DOWNSTREAM: 1029 bases
2L	10729321	G	A	SNP	FBgn0032289	CG6431	FBtr0273319	DOWNSTREAM: 645 bases
2L	10729321	G	A	SNP	FBgn0032290	CG6443	FBtr0080110	INTRON				900
2L	10729321	G	A	SNP	FBgn0032291	CG17118	FBtr0080111	UPSTREAM: 934 bases
2L	10729321	G	A	SNP	FBgn0032292	CG6750	FBtr0080122	DOWNSTREAM: 2895 bases
2L	10729321	G	A	SNP	FBgn0032293	Dpy-30L1	FBtr0080112	UPSTREAM: 3427 bases
2L	10729326	G	T	SNP	FBgn0027868	Nup107	FBtr0080121	DOWNSTREAM: 1034 bases
2L	10729326	G	T	SNP	FBgn0032289	CG6431	FBtr0273319	DOWNSTREAM: 650 bases
2L	10729326	G	T	SNP	FBgn0032290	CG6443	FBtr0080110	INTRON				900
2L	10729326	G	T	SNP	FBgn0032291	CG17118	FBtr0080111	UPSTREAM: 929 bases
2L	10729326	G	T	SNP	FBgn0032292	CG6750	FBtr0080122	DOWNSTREAM: 2900 bases
2L	10729326	G	T	SNP	FBgn0032293	Dpy-30L1	FBtr0080112	UPSTREAM: 3422 bases
2L	10729328	G	T	SNP	FBgn0027868	Nup107	FBtr0080121	DOWNSTREAM: 1036 bases
2L	10729328	G	T	SNP	FBgn0032289	CG6431	FBtr0273319	DOWNSTREAM: 652 bases
2L	10729328	G	T	SNP	FBgn0032290	CG6443	FBtr0080110	INTRON				900
2L	10729328	G	T	SNP	FBgn0032291	CG17118	FBtr0080111	UPSTREAM: 927 bases
2L	10729328	G	T	SNP	FBgn0032292	CG6750	FBtr0080122	DOWNSTREAM: 2902 bases
2L	10729328	G	T	SNP	FBgn0032293	Dpy-30L1	FBtr0080112	UPSTREAM: 3420 bases
2L	10729346	G	A	SNP	FBgn0027868	Nup107	FBtr0080121	DOWNSTREAM: 1054 bases
2L	10729346	G	A	SNP	FBgn0032289	CG6431	FBtr0273319	DOWNSTREAM: 670 bases
2L	10729346	G	A	SNP	FBgn0032290	CG6443	FBtr0080110	INTRON				900
2L	10729346	G	A	SNP	FBgn0032291	CG17118	FBtr0080111	UPSTREAM: 909 bases
2L	10729346	G	A	SNP	FBgn0032292	CG6750	FBtr0080122	DOWNSTREAM: 2920 bases
2L	10729346	G	A	SNP	FBgn0032293	Dpy-30L1	FBtr0080112	UPSTREAM: 3402 bases
2L	10729368	A	G	SNP	FBgn0027868	Nup107	FBtr0080121	DOWNSTREAM: 1076 bases
2L	10729368	A	G	SNP	FBgn0032289	CG6431	FBtr0273319	DOWNSTREAM: 692 bases
2L	10729368	A	G	SNP	FBgn0032290	CG6443	FBtr0080110	INTRON				900
2L	10729368	A	G	SNP	FBgn0032291	CG17118	FBtr0080111	UPSTREAM: 887 bases
2L	10729368	A	G	SNP	FBgn0032292	CG6750	FBtr0080122	DOWNSTREAM: 2942 bases
2L	10729368	A	G	SNP	FBgn0032293	Dpy-30L1	FBtr0080112	UPSTREAM: 3380 bases
2L	10729869	G	A	SNP	FBgn0027868	Nup107	FBtr0080121	DOWNSTREAM: 1577 bases
2L	10729869	G	A	SNP	FBgn0032289	CG6431	FBtr0273319	DOWNSTREAM: 1193 bases
2L	10729869	G	A	SNP	FBgn0032290	CG6443	FBtr0080110	SYNONYMOUS_CODING	K/K	AAG/AAA	189	900
2L	10729869	G	A	SNP	FBgn0032291	CG17118	FBtr0080111	UPSTREAM: 386 bases
2L	10729869	G	A	SNP	FBgn0032292	CG6750	FBtr0080122	DOWNSTREAM: 3443 bases
2L	10729869	G	A	SNP	FBgn0032293	Dpy-30L1	FBtr0080112	UPSTREAM: 2879 bases
2L	10729992	A	T	SNP	FBgn0027868	Nup107	FBtr0080121	DOWNSTREAM: 1700 bases
2L	10729992	A	T	SNP	FBgn0032289	CG6431	FBtr0273319	DOWNSTREAM: 1316 bases
2L	10729992	A	T	SNP	FBgn0032290	CG6443	FBtr0080110	SYNONYMOUS_CODING	T/T	ACA/ACT	230	900
2L	10729992	A	T	SNP	FBgn0032291	CG17118	FBtr0080111	UPSTREAM: 263 bases
2L	10729992	A	T	SNP	FBgn0032292	CG6750	FBtr0080122	DOWNSTREAM: 3566 bases
2L	10729992	A	T	SNP	FBgn0032293	Dpy-30L1	FBtr0080112	UPSTREAM: 2756 bases
2L	10730009	C	T	SNP	FBgn0027868	Nup107	FBtr0080121	DOWNSTREAM: 1717 bases
2L	10730009	C	T	SNP	FBgn0032289	CG6431	FBtr0273319	DOWNSTREAM: 1333 bases
2L	10730009	C	T	SNP	FBgn0032290	CG6443	FBtr0080110	NON_SYNONYMOUS_CODING	A/V	GCG/GTG	236	900
2L	10730009	C	T	SNP	FBgn0032291	CG17118	FBtr0080111	UPSTREAM: 246 bases
2L	10730009	C	T	SNP	FBgn0032292	CG6750	FBtr0080122	DOWNSTREAM: 3583 bases
2L	10730009	C	T	SNP	FBgn0032293	Dpy-30L1	FBtr0080112	UPSTREAM: 2739 bases
2L	10730242	A	T	SNP	FBgn0027868	Nup107	FBtr0080121	DOWNSTREAM: 1950 bases
2L	10730242	A	T	SNP	FBgn0032289	CG6431	FBtr0273319	DOWNSTREAM: 1566 bases
2L	10730242	A	T	SNP	FBgn0032290	CG6443	FBtr0080110	3PRIME_UTR: 40 bases from transcript end
2L	10730242	A	T	SNP	FBgn0032291	CG17118	FBtr0080111	UPSTREAM: 13 bases
2L	10730242	A	T	SNP	FBgn0032292	CG6750	FBtr0080122	DOWNSTREAM: 3816 bases
2L	10730242	A	T	SNP	FBgn0032293	Dpy-30L1	FBtr0080112	UPSTREAM: 2506 bases
2L	10730249	T	C	SNP	FBgn0027868	Nup107	FBtr0080121	DOWNSTREAM: 1957 bases
2L	10730249	T	C	SNP	FBgn0032289	CG6431	FBtr0273319	DOWNSTREAM: 1573 bases
2L	10730249	T	C	SNP	FBgn0032290	CG6443	FBtr0080110	3PRIME_UTR: 47 bases from transcript end
2L	10730249	T	C	SNP	FBgn0032291	CG17118	FBtr0080111	UPSTREAM: 6 bases
2L	10730249	T	C	SNP	FBgn0032292	CG6750	FBtr0080122	DOWNSTREAM: 3823 bases
2L	10730249	T	C	SNP	FBgn0032293	Dpy-30L1	FBtr0080112	UPSTREAM: 2499 bases
2L	10730523	C	T	SNP	FBgn0027868	Nup107	FBtr0080121	DOWNSTREAM: 2231 bases
2L	10730523	C	T	SNP	FBgn0032289	CG6431	FBtr0273319	DOWNSTREAM: 1847 bases
2L	10730523	C	T	SNP	FBgn0032290	CG6443	FBtr0080110	DOWNSTREAM: 220 bases
2L	10730523	C	T	SNP	FBgn0032291	CG17118	FBtr0080111	SYNONYMOUS_CODING	T/T	ACC/ACT	56	846
2L	10730523	C	T	SNP	FBgn0032292	CG6750	FBtr0080122	DOWNSTREAM: 4097 bases
2L	10730523	C	T	SNP	FBgn0032293	Dpy-30L1	FBtr0080112	UPSTREAM: 2225 bases
2L	10730526	A	G	SNP	FBgn0027868	Nup107	FBtr0080121	DOWNSTREAM: 2234 bases
2L	10730526	A	G	SNP	FBgn0032289	CG6431	FBtr0273319	DOWNSTREAM: 1850 bases
2L	10730526	A	G	SNP	FBgn0032290	CG6443	FBtr0080110	DOWNSTREAM: 223 bases
2L	10730526	A	G	SNP	FBgn0032291	CG17118	FBtr0080111	SYNONYMOUS_CODING	T/T	ACA/ACG	57	846
2L	10730526	A	G	SNP	FBgn0032292	CG6750	FBtr0080122	DOWNSTREAM: 4100 bases
2L	10730526	A	G	SNP	FBgn0032293	Dpy-30L1	FBtr0080112	UPSTREAM: 2222 bases
2L	10730805	G	C	SNP	FBgn0027868	Nup107	FBtr0080121	DOWNSTREAM: 2513 bases
2L	10730805	G	C	SNP	FBgn0032289	CG6431	FBtr0273319	DOWNSTREAM: 2129 bases
2L	10730805	G	C	SNP	FBgn0032290	CG6443	FBtr0080110	DOWNSTREAM: 502 bases
2L	10730805	G	C	SNP	FBgn0032291	CG17118	FBtr0080111	SYNONYMOUS_CODING	G/G	GGG/GGC	128	846
2L	10730805	G	C	SNP	FBgn0032292	CG6750	FBtr0080122	DOWNSTREAM: 4379 bases
2L	10730805	G	C	SNP	FBgn0032293	Dpy-30L1	FBtr0080112	UPSTREAM: 1943 bases
2L	10730925	A	C	SNP	FBgn0027868	Nup107	FBtr0080121	DOWNSTREAM: 2633 bases
2L	10730925	A	C	SNP	FBgn0032289	CG6431	FBtr0273319	DOWNSTREAM: 2249 bases
2L	10730925	A	C	SNP	FBgn0032290	CG6443	FBtr0080110	DOWNSTREAM: 622 bases
2L	10730925	A	C	SNP	FBgn0032291	CG17118	FBtr0080111	SYNONYMOUS_CODING	A/A	GCA/GCC	168	846
2L	10730925	A	C	SNP	FBgn0032292	CG6750	FBtr0080122	DOWNSTREAM: 4499 bases
2L	10730925	A	C	SNP	FBgn0032293	Dpy-30L1	FBtr0080112	UPSTREAM: 1823 bases
2L	10732387	C	T	SNP	FBgn0027868	Nup107	FBtr0080121	DOWNSTREAM: 4095 bases
2L	10732387	C	T	SNP	FBgn0032289	CG6431	FBtr0273319	DOWNSTREAM: 3711 bases
2L	10732387	C	T	SNP	FBgn0032290	CG6443	FBtr0080110	DOWNSTREAM: 2084 bases
2L	10732387	C	T	SNP	FBgn0032291	CG17118	FBtr0080111	DOWNSTREAM: 1023 bases
2L	10732387	C	T	SNP	FBgn0032292	CG6750	FBtr0080122	5PRIME_UTR: 53 bases from TSS
2L	10732387	C	T	SNP	FBgn0032293	Dpy-30L1	FBtr0080112	UPSTREAM: 361 bases
2L	10732387	C	T	SNP	FBgn0032294	CG6737	FBtr0080120	DOWNSTREAM: 1013 bases
2L	10732387	C	T	SNP	FBgn0032295	CG12299	FBtr0080113	UPSTREAM: 4960 bases
2L	10734116	G	A	SNP	FBgn0027868	Nup107	FBtr0080121	SYNONYMOUS_CODING	T/T	ACC/ACT	610	2538
2L	10734116	G	A	SNP	FBgn0032290	CG6443	FBtr0080110	DOWNSTREAM: 3813 bases
2L	10734116	G	A	SNP	FBgn0032291	CG17118	FBtr0080111	DOWNSTREAM: 2752 bases
2L	10734116	G	A	SNP	FBgn0032292	CG6750	FBtr0080122	UPSTREAM: 3292 bases
2L	10734116	G	A	SNP	FBgn0032293	Dpy-30L1	FBtr0080112	DOWNSTREAM: 858 bases
2L	10734116	G	A	SNP	FBgn0032294	CG6737	FBtr0080120	DOWNSTREAM: 2742 bases
2L	10734116	G	A	SNP	FBgn0032295	CG12299	FBtr0080113	UPSTREAM: 3231 bases
2L	10735212	C	T	SNP	FBgn0027868	Nup107	FBtr0080121	NON_SYNONYMOUS_CODING	R/Q	CGA/CAA	245	2538
2L	10735212	C	T	SNP	FBgn0032290	CG6443	FBtr0080110	DOWNSTREAM: 4909 bases
2L	10735212	C	T	SNP	FBgn0032291	CG17118	FBtr0080111	DOWNSTREAM: 3848 bases
2L	10735212	C	T	SNP	FBgn0032292	CG6750	FBtr0080122	UPSTREAM: 2196 bases
2L	10735212	C	T	SNP	FBgn0032293	Dpy-30L1	FBtr0080112	DOWNSTREAM: 1954 bases
2L	10735212	C	T	SNP	FBgn0032294	CG6737	FBtr0080120	DOWNSTREAM: 3838 bases
2L	10735212	C	T	SNP	FBgn0032295	CG12299	FBtr0080113	UPSTREAM: 2135 bases
2L	10737159	G	T	SNP	FBgn0027868	Nup107	FBtr0080121	UPSTREAM: 3896 bases
2L	10737159	G	T	SNP	FBgn0032292	CG6750	FBtr0080122	UPSTREAM: 249 bases
2L	10737159	G	T	SNP	FBgn0032293	Dpy-30L1	FBtr0080112	DOWNSTREAM: 3901 bases
2L	10737159	G	T	SNP	FBgn0032294	CG6737	FBtr0080120	UPSTREAM: 4800 bases
2L	10737159	G	T	SNP	FBgn0032295	CG12299	FBtr0080113	UPSTREAM: 188 bases
2L	10737159	G	T	SNP	FBgn0032296	CG6729	FBtr0080119	DOWNSTREAM: 1375 bases
2L	10737366	A	G	SNP	FBgn0027868	Nup107	FBtr0080121	UPSTREAM: 3689 bases
2L	10737366	A	G	SNP	FBgn0032292	CG6750	FBtr0080122	UPSTREAM: 42 bases
2L	10737366	A	G	SNP	FBgn0032293	Dpy-30L1	FBtr0080112	DOWNSTREAM: 4108 bases
2L	10737366	A	G	SNP	FBgn0032294	CG6737	FBtr0080120	UPSTREAM: 4593 bases
2L	10737366	A	G	SNP	FBgn0032295	CG12299	FBtr0080113	5PRIME_UTR: 413 bases from TSS
2L	10737366	A	G	SNP	FBgn0032296	CG6729	FBtr0080119	DOWNSTREAM: 1582 bases
2L	10737523	T	G	SNP	FBgn0027868	Nup107	FBtr0080121	UPSTREAM: 3532 bases
2L	10737523	T	G	SNP	FBgn0032293	Dpy-30L1	FBtr0080112	DOWNSTREAM: 4265 bases
2L	10737523	T	G	SNP	FBgn0032294	CG6737	FBtr0080120	UPSTREAM: 4436 bases
2L	10737523	T	G	SNP	FBgn0032295	CG12299	FBtr0080113	5PRIME_UTR: 256 bases from TSS
2L	10737523	T	G	SNP	FBgn0032296	CG6729	FBtr0080119	DOWNSTREAM: 1739 bases
2L	10737754	T	C	SNP	FBgn0027868	Nup107	FBtr0080121	UPSTREAM: 3301 bases
2L	10737754	T	C	SNP	FBgn0032293	Dpy-30L1	FBtr0080112	DOWNSTREAM: 4496 bases
2L	10737754	T	C	SNP	FBgn0032294	CG6737	FBtr0080120	UPSTREAM: 4205 bases
2L	10737754	T	C	SNP	FBgn0032295	CG12299	FBtr0080113	5PRIME_UTR: 25 bases from TSS
2L	10737754	T	C	SNP	FBgn0032296	CG6729	FBtr0080119	DOWNSTREAM: 1970 bases
2L	10737837	C	T	SNP	FBgn0027868	Nup107	FBtr0080121	UPSTREAM: 3218 bases
2L	10737837	C	T	SNP	FBgn0032293	Dpy-30L1	FBtr0080112	DOWNSTREAM: 4579 bases
2L	10737837	C	T	SNP	FBgn0032294	CG6737	FBtr0080120	UPSTREAM: 4122 bases
2L	10737837	C	T	SNP	FBgn0032295	CG12299	FBtr0080113	INTRON				2211
2L	10737837	C	T	SNP	FBgn0032296	CG6729	FBtr0080119	DOWNSTREAM: 2053 bases
2L	10738016	G	A	SNP	FBgn0027868	Nup107	FBtr0080121	UPSTREAM: 3039 bases
2L	10738016	G	A	SNP	FBgn0032293	Dpy-30L1	FBtr0080112	DOWNSTREAM: 4758 bases
2L	10738016	G	A	SNP	FBgn0032294	CG6737	FBtr0080120	UPSTREAM: 3943 bases
2L	10738016	G	A	SNP	FBgn0032295	CG12299	FBtr0080113	SYNONYMOUS_CODING	P/P	CCG/CCA	43	2211
2L	10738016	G	A	SNP	FBgn0032296	CG6729	FBtr0080119	DOWNSTREAM: 2232 bases
2L	10739012	A	G	SNP	FBgn0027868	Nup107	FBtr0080121	UPSTREAM: 2043 bases
2L	10739012	A	G	SNP	FBgn0032294	CG6737	FBtr0080120	UPSTREAM: 2947 bases
2L	10739012	A	G	SNP	FBgn0032295	CG12299	FBtr0080113	SYNONYMOUS_CODING	E/E	GAA/GAG	375	2211
2L	10739012	A	G	SNP	FBgn0032296	CG6729	FBtr0080119	DOWNSTREAM: 3228 bases
2L	10739459	A	C	SNP	FBgn0027868	Nup107	FBtr0080121	UPSTREAM: 1596 bases
2L	10739459	A	C	SNP	FBgn0032294	CG6737	FBtr0080120	UPSTREAM: 2500 bases
2L	10739459	A	C	SNP	FBgn0032295	CG12299	FBtr0080113	SYNONYMOUS_CODING	T/T	ACA/ACC	524	2211
2L	10739459	A	C	SNP	FBgn0032296	CG6729	FBtr0080119	DOWNSTREAM: 3675 bases
2L	10739459	A	C	SNP	FBgn0032297	CG17124	FBtr0080118	DOWNSTREAM: 386 bases
2L	10739882	A	T	SNP	FBgn0027868	Nup107	FBtr0080121	UPSTREAM: 1173 bases
2L	10739882	A	T	SNP	FBgn0032294	CG6737	FBtr0080120	UPSTREAM: 2077 bases
2L	10739882	A	T	SNP	FBgn0032295	CG12299	FBtr0080113	SYNONYMOUS_CODING	P/P	CCA/CCT	665	2211
2L	10739882	A	T	SNP	FBgn0032296	CG6729	FBtr0080119	DOWNSTREAM: 4098 bases
2L	10739882	A	T	SNP	FBgn0032297	CG17124	FBtr0080118	DOWNSTREAM: 809 bases
2L	10740995	T	C	SNP	FBgn0027868	Nup107	FBtr0080121	UPSTREAM: 60 bases
2L	10740995	T	C	SNP	FBgn0032294	CG6737	FBtr0080120	UPSTREAM: 964 bases
2L	10740995	T	C	SNP	FBgn0032295	CG12299	FBtr0080113	DOWNSTREAM: 237 bases
2L	10740995	T	C	SNP	FBgn0032296	CG6729	FBtr0080119	NON_SYNONYMOUS_CODING	T/A	ACC/GCC	907	2835
2L	10740995	T	C	SNP	FBgn0032297	CG17124	FBtr0080117	DOWNSTREAM: 882 bases
2L	10740995	T	C	SNP	FBgn0032297	CG17124	FBtr0080118	DOWNSTREAM: 1922 bases
2L	10741182	G	T	SNP	FBgn0032294	CG6737	FBtr0080120	UPSTREAM: 777 bases
2L	10741182	G	T	SNP	FBgn0032295	CG12299	FBtr0080113	DOWNSTREAM: 424 bases
2L	10741182	G	T	SNP	FBgn0032296	CG6729	FBtr0080119	SYNONYMOUS_CODING	P/P	CCC/CCA	844	2835
2L	10741182	G	T	SNP	FBgn0032297	CG17124	FBtr0080117	DOWNSTREAM: 1069 bases
2L	10741182	G	T	SNP	FBgn0032297	CG17124	FBtr0080118	DOWNSTREAM: 2109 bases
2L	10741251	A	G	SNP	FBgn0032294	CG6737	FBtr0080120	UPSTREAM: 708 bases
2L	10741251	A	G	SNP	FBgn0032295	CG12299	FBtr0080113	DOWNSTREAM: 493 bases
2L	10741251	A	G	SNP	FBgn0032296	CG6729	FBtr0080119	SYNONYMOUS_CODING	Y/Y	TAT/TAC	821	2835
2L	10741251	A	G	SNP	FBgn0032297	CG17124	FBtr0080117	DOWNSTREAM: 1138 bases
2L	10741251	A	G	SNP	FBgn0032297	CG17124	FBtr0080118	DOWNSTREAM: 2178 bases
2L	10742032	T	G	SNP	FBgn0032295	CG12299	FBtr0080113	DOWNSTREAM: 1274 bases
2L	10742032	T	G	SNP	FBgn0032296	CG6729	FBtr0080119	NON_SYNONYMOUS_CODING	N/T	AAT/ACT	561	2835
2L	10742032	T	G	SNP	FBgn0032297	CG17124	FBtr0080117	DOWNSTREAM: 1919 bases
2L	10742032	T	G	SNP	FBgn0032297	CG17124	FBtr0080118	DOWNSTREAM: 2959 bases
2L	10744645	G	C	SNP	FBgn0032295	CG12299	FBtr0080113	DOWNSTREAM: 3887 bases
2L	10744645	G	C	SNP	FBgn0032296	CG6729	FBtr0080119	UPSTREAM: 4291 bases
2L	10744645	G	C	SNP	FBgn0032297	CG17124	FBtr0080117	DOWNSTREAM: 4532 bases
2L	10744645	G	C	SNP	FBgn0032297	CG17124	FBtr0080118	3PRIME_UTR: 843 bases from transcript end
2L	10744942	G	A	SNP	FBgn0032295	CG12299	FBtr0080113	DOWNSTREAM: 4184 bases
2L	10744942	G	A	SNP	FBgn0032296	CG6729	FBtr0080119	UPSTREAM: 3994 bases
2L	10744942	G	A	SNP	FBgn0032297	CG17124	FBtr0080117	DOWNSTREAM: 4829 bases
2L	10744942	G	A	SNP	FBgn0032297	CG17124	FBtr0080118	3PRIME_UTR: 546 bases from transcript end
2L	10744998	G	T	SNP	FBgn0032295	CG12299	FBtr0080113	DOWNSTREAM: 4240 bases
2L	10744998	G	T	SNP	FBgn0032296	CG6729	FBtr0080119	UPSTREAM: 3938 bases
2L	10744998	G	T	SNP	FBgn0032297	CG17124	FBtr0080117	DOWNSTREAM: 4885 bases
2L	10744998	G	T	SNP	FBgn0032297	CG17124	FBtr0080118	3PRIME_UTR: 490 bases from transcript end
2L	10745391	C	T	SNP	FBgn0032295	CG12299	FBtr0080113	DOWNSTREAM: 4633 bases
2L	10745391	C	T	SNP	FBgn0032296	CG6729	FBtr0080119	UPSTREAM: 3545 bases
2L	10745391	C	T	SNP	FBgn0032297	CG17124	FBtr0080117	3PRIME_UTR: 97 bases from transcript end
2L	10745391	C	T	SNP	FBgn0032297	CG17124	FBtr0080118	3PRIME_UTR: 97 bases from transcript end
2L	10745713	T	C	SNP	FBgn0032295	CG12299	FBtr0080113	DOWNSTREAM: 4955 bases
2L	10745713	T	C	SNP	FBgn0032296	CG6729	FBtr0080119	UPSTREAM: 3223 bases
2L	10745713	T	C	SNP	FBgn0032297	CG17124	FBtr0080117	INTRON				375
2L	10745713	T	C	SNP	FBgn0032297	CG17124	FBtr0080118	INTRON				375
2L	10745815	G	C	SNP	FBgn0032296	CG6729	FBtr0080119	UPSTREAM: 3121 bases
2L	10745815	G	C	SNP	FBgn0032297	CG17124	FBtr0080117	SYNONYMOUS_CODING	L/L	CTC/CTG	61	375
2L	10745815	G	C	SNP	FBgn0032297	CG17124	FBtr0080118	SYNONYMOUS_CODING	L/L	CTC/CTG	61	375
2L	10746848	A	G	SNP	FBgn0032296	CG6729	FBtr0080119	UPSTREAM: 2088 bases
2L	10746848	A	G	SNP	FBgn0032297	CG17124	FBtr0080117	INTRON				375
2L	10746848	A	G	SNP	FBgn0032297	CG17124	FBtr0080118	INTRON				375
2L	10746944	G	A	SNP	FBgn0032296	CG6729	FBtr0080119	UPSTREAM: 1992 bases
2L	10746944	G	A	SNP	FBgn0032297	CG17124	FBtr0080117	INTRON				375
2L	10746944	G	A	SNP	FBgn0032297	CG17124	FBtr0080118	INTRON				375
2L	10746972	A	T	SNP	FBgn0032296	CG6729	FBtr0080119	UPSTREAM: 1964 bases
2L	10746972	A	T	SNP	FBgn0032297	CG17124	FBtr0080117	INTRON				375
2L	10746972	A	T	SNP	FBgn0032297	CG17124	FBtr0080118	INTRON				375
2L	10747229	T	G	SNP	FBgn0032296	CG6729	FBtr0080119	UPSTREAM: 1707 bases
2L	10747229	T	G	SNP	FBgn0032297	CG17124	FBtr0080117	INTRON				375
2L	10747229	T	G	SNP	FBgn0032297	CG17124	FBtr0080118	INTRON				375
2L	1074962	T	C	SNP	FBgn0003310	S	FBtr0077993	INTRON				1794
2L	1074962	T	C	SNP	FBgn0003310	S	FBtr0077994	INTRON				1794
2L	1074962	T	C	SNP	FBgn0015905	ast	FBtr0077952	UPSTREAM: 3018 bases
2L	1074974	A	C	SNP	FBgn0003310	S	FBtr0077993	INTRON				1794
2L	1074974	A	C	SNP	FBgn0003310	S	FBtr0077994	INTRON				1794
2L	1074974	A	C	SNP	FBgn0015905	ast	FBtr0077952	UPSTREAM: 3006 bases
2L	10749897	A	C	SNP	FBgn0032297	CG17124	FBtr0080117	INTRON				375
2L	10749897	A	C	SNP	FBgn0032297	CG17124	FBtr0080118	INTRON				375
2L	10750120	G	T	SNP	FBgn0032297	CG17124	FBtr0080117	INTRON				375
2L	10750120	G	T	SNP	FBgn0032297	CG17124	FBtr0080118	INTRON				375
2L	10750451	T	C	SNP	FBgn0032297	CG17124	FBtr0080117	INTRON				375
2L	10750451	T	C	SNP	FBgn0032297	CG17124	FBtr0080118	INTRON				375
2L	10750453	T	G	SNP	FBgn0032297	CG17124	FBtr0080117	INTRON				375
2L	10750453	T	G	SNP	FBgn0032297	CG17124	FBtr0080118	INTRON				375
2L	10750460	A	G	SNP	FBgn0032297	CG17124	FBtr0080117	INTRON				375
2L	10750460	A	G	SNP	FBgn0032297	CG17124	FBtr0080118	INTRON				375
2L	10751632	G	C	SNP	FBgn0032297	CG17124	FBtr0080117	INTRON				375
2L	10751632	G	C	SNP	FBgn0032297	CG17124	FBtr0080118	INTRON				375
2L	10751976	C	A	SNP	FBgn0032297	CG17124	FBtr0080117	INTRON				375
2L	10751976	C	A	SNP	FBgn0032297	CG17124	FBtr0080118	INTRON				375
2L	1075208	G	A	SNP	FBgn0003310	S	FBtr0077993	INTRON				1794
2L	1075208	G	A	SNP	FBgn0003310	S	FBtr0077994	INTRON				1794
2L	1075208	G	A	SNP	FBgn0015905	ast	FBtr0077952	UPSTREAM: 2772 bases
2L	10752430	G	T	SNP	FBgn0032297	CG17124	FBtr0080117	INTRON				375
2L	10752430	G	T	SNP	FBgn0032297	CG17124	FBtr0080118	INTRON				375
2L	10752467	G	T	SNP	FBgn0032297	CG17124	FBtr0080117	INTRON				375
2L	10752467	G	T	SNP	FBgn0032297	CG17124	FBtr0080118	INTRON				375
2L	10752472	G	A	SNP	FBgn0032297	CG17124	FBtr0080117	INTRON				375
2L	10752472	G	A	SNP	FBgn0032297	CG17124	FBtr0080118	INTRON				375
2L	10752589	A	G	SNP	FBgn0032297	CG17124	FBtr0080117	INTRON				375
2L	10752589	A	G	SNP	FBgn0032297	CG17124	FBtr0080118	INTRON				375
2L	10752603	T	G	SNP	FBgn0032297	CG17124	FBtr0080117	INTRON				375
2L	10752603	T	G	SNP	FBgn0032297	CG17124	FBtr0080118	INTRON				375
2L	10752714	C	A	SNP	FBgn0032297	CG17124	FBtr0080117	INTRON				375
2L	10752714	C	A	SNP	FBgn0032297	CG17124	FBtr0080118	INTRON				375
2L	10752725	G	A	SNP	FBgn0032297	CG17124	FBtr0080117	INTRON				375
2L	10752725	G	A	SNP	FBgn0032297	CG17124	FBtr0080118	INTRON				375
2L	10752730	A	C	SNP	FBgn0032297	CG17124	FBtr0080117	INTRON				375
2L	10752730	A	C	SNP	FBgn0032297	CG17124	FBtr0080118	INTRON				375
2L	10753198	A	C	SNP	FBgn0032297	CG17124	FBtr0080117	INTRON				375
2L	10753198	A	C	SNP	FBgn0032297	CG17124	FBtr0080118	INTRON				375
2L	10753726	G	T	SNP	FBgn0032297	CG17124	FBtr0080117	INTRON				375
2L	10753726	G	T	SNP	FBgn0032297	CG17124	FBtr0080118	INTRON				375
2L	10753982	T	A	SNP	FBgn0032297	CG17124	FBtr0080117	INTRON				375
2L	10753982	T	A	SNP	FBgn0032297	CG17124	FBtr0080118	INTRON				375
2L	10760043	T	C	SNP	FBgn0027550	CG6495	FBtr0080114	UPSTREAM: 1104 bases
2L	10760043	T	C	SNP	FBgn0032297	CG17124	FBtr0080117	UPSTREAM: 1275 bases
2L	10760043	T	C	SNP	FBgn0032297	CG17124	FBtr0080118	UPSTREAM: 1275 bases
2L	1076012	T	C	SNP	FBgn0003310	S	FBtr0077993	INTRON				1794
2L	1076012	T	C	SNP	FBgn0003310	S	FBtr0077994	INTRON				1794
2L	1076012	T	C	SNP	FBgn0015905	ast	FBtr0077952	UPSTREAM: 1968 bases
2L	1076012	T	C	SNP	FBgn0031298	Atg4	FBtr0077953	UPSTREAM: 4901 bases
2L	1076013	A	T	SNP	FBgn0003310	S	FBtr0077993	INTRON				1794
2L	1076013	A	T	SNP	FBgn0003310	S	FBtr0077994	INTRON				1794
2L	1076013	A	T	SNP	FBgn0015905	ast	FBtr0077952	UPSTREAM: 1967 bases
2L	1076013	A	T	SNP	FBgn0031298	Atg4	FBtr0077953	UPSTREAM: 4900 bases
2L	1076050	C	T	SNP	FBgn0003310	S	FBtr0077993	INTRON				1794
2L	1076050	C	T	SNP	FBgn0003310	S	FBtr0077994	INTRON				1794
2L	1076050	C	T	SNP	FBgn0015905	ast	FBtr0077952	UPSTREAM: 1930 bases
2L	1076050	C	T	SNP	FBgn0031298	Atg4	FBtr0077953	UPSTREAM: 4863 bases
2L	1076124	A	T	SNP	FBgn0003310	S	FBtr0077993	INTRON				1794
2L	1076124	A	T	SNP	FBgn0003310	S	FBtr0077994	INTRON				1794
2L	1076124	A	T	SNP	FBgn0015905	ast	FBtr0077952	UPSTREAM: 1856 bases
2L	1076124	A	T	SNP	FBgn0031298	Atg4	FBtr0077953	UPSTREAM: 4789 bases
2L	1076140	G	A	SNP	FBgn0003310	S	FBtr0077993	INTRON				1794
2L	1076140	G	A	SNP	FBgn0003310	S	FBtr0077994	INTRON				1794
2L	1076140	G	A	SNP	FBgn0015905	ast	FBtr0077952	UPSTREAM: 1840 bases
2L	1076140	G	A	SNP	FBgn0031298	Atg4	FBtr0077953	UPSTREAM: 4773 bases
2L	10762672	A	T	SNP	FBgn0015320	UbcD2	FBtr0080115	DOWNSTREAM: 2112 bases
2L	10762672	A	T	SNP	FBgn0015320	UbcD2	FBtr0080116	DOWNSTREAM: 2112 bases
2L	10762672	A	T	SNP	FBgn0027550	CG6495	FBtr0080114	INTRON				2028
2L	1076320	G	C	SNP	FBgn0003310	S	FBtr0077993	INTRON				1794
2L	1076320	G	C	SNP	FBgn0003310	S	FBtr0077994	INTRON				1794
2L	1076320	G	C	SNP	FBgn0015905	ast	FBtr0077952	UPSTREAM: 1660 bases
2L	1076320	G	C	SNP	FBgn0031298	Atg4	FBtr0077953	UPSTREAM: 4593 bases
2L	1076324	C	T	SNP	FBgn0003310	S	FBtr0077993	INTRON				1794
2L	1076324	C	T	SNP	FBgn0003310	S	FBtr0077994	INTRON				1794
2L	1076324	C	T	SNP	FBgn0015905	ast	FBtr0077952	UPSTREAM: 1656 bases
2L	1076324	C	T	SNP	FBgn0031298	Atg4	FBtr0077953	UPSTREAM: 4589 bases
2L	10764203	G	T	SNP	FBgn0015320	UbcD2	FBtr0080115	DOWNSTREAM: 3643 bases
2L	10764203	G	T	SNP	FBgn0015320	UbcD2	FBtr0080116	DOWNSTREAM: 3643 bases
2L	10764203	G	T	SNP	FBgn0027550	CG6495	FBtr0080114	NON_SYNONYMOUS_CODING	M/I	ATG/ATT	493	2028
2L	10764203	G	T	SNP	FBgn0032298	CG6724	FBtr0080191	DOWNSTREAM: 971 bases
2L	10764206	C	G	SNP	FBgn0015320	UbcD2	FBtr0080115	DOWNSTREAM: 3646 bases
2L	10764206	C	G	SNP	FBgn0015320	UbcD2	FBtr0080116	DOWNSTREAM: 3646 bases
2L	10764206	C	G	SNP	FBgn0027550	CG6495	FBtr0080114	SYNONYMOUS_CODING	P/P	CCC/CCG	494	2028
2L	10764206	C	G	SNP	FBgn0032298	CG6724	FBtr0080191	DOWNSTREAM: 974 bases
2L	1076428	A	G	SNP	FBgn0003310	S	FBtr0077993	INTRON				1794
2L	1076428	A	G	SNP	FBgn0003310	S	FBtr0077994	INTRON				1794
2L	1076428	A	G	SNP	FBgn0015905	ast	FBtr0077952	UPSTREAM: 1552 bases
2L	1076428	A	G	SNP	FBgn0031298	Atg4	FBtr0077953	UPSTREAM: 4485 bases
2L	10764772	G	A	SNP	FBgn0015320	UbcD2	FBtr0080115	DOWNSTREAM: 4212 bases
2L	10764772	G	A	SNP	FBgn0015320	UbcD2	FBtr0080116	DOWNSTREAM: 4212 bases
2L	10764772	G	A	SNP	FBgn0027550	CG6495	FBtr0080114	SYNONYMOUS_CODING	Q/Q	CAG/CAA	664	2028
2L	10764772	G	A	SNP	FBgn0032298	CG6724	FBtr0080191	DOWNSTREAM: 1540 bases
2L	10764790	C	G	SNP	FBgn0015320	UbcD2	FBtr0080115	DOWNSTREAM: 4230 bases
2L	10764790	C	G	SNP	FBgn0015320	UbcD2	FBtr0080116	DOWNSTREAM: 4230 bases
2L	10764790	C	G	SNP	FBgn0027550	CG6495	FBtr0080114	SYNONYMOUS_CODING	V/V	GTC/GTG	670	2028
2L	10764790	C	G	SNP	FBgn0032298	CG6724	FBtr0080191	DOWNSTREAM: 1558 bases
2L	10764814	T	A	SNP	FBgn0015320	UbcD2	FBtr0080115	DOWNSTREAM: 4254 bases
2L	10764814	T	A	SNP	FBgn0015320	UbcD2	FBtr0080116	DOWNSTREAM: 4254 bases
2L	10764814	T	A	SNP	FBgn0027550	CG6495	FBtr0080114	3PRIME_UTR: 6 bases from transcript end
2L	10764814	T	A	SNP	FBgn0032298	CG6724	FBtr0080191	DOWNSTREAM: 1582 bases
2L	10764889	A	G	SNP	FBgn0015320	UbcD2	FBtr0080115	DOWNSTREAM: 4329 bases
2L	10764889	A	G	SNP	FBgn0015320	UbcD2	FBtr0080116	DOWNSTREAM: 4329 bases
2L	10764889	A	G	SNP	FBgn0027550	CG6495	FBtr0080114	3PRIME_UTR: 81 bases from transcript end
2L	10764889	A	G	SNP	FBgn0032298	CG6724	FBtr0080191	DOWNSTREAM: 1657 bases
2L	1076564	T	C	SNP	FBgn0003310	S	FBtr0077993	INTRON				1794
2L	1076564	T	C	SNP	FBgn0003310	S	FBtr0077994	INTRON				1794
2L	1076564	T	C	SNP	FBgn0015905	ast	FBtr0077952	UPSTREAM: 1416 bases
2L	1076564	T	C	SNP	FBgn0031298	Atg4	FBtr0077953	UPSTREAM: 4349 bases
2L	10768607	G	C	SNP	FBgn0015320	UbcD2	FBtr0080115	UPSTREAM: 4400 bases
2L	10768607	G	C	SNP	FBgn0015320	UbcD2	FBtr0080116	UPSTREAM: 3481 bases
2L	10768607	G	C	SNP	FBgn0027550	CG6495	FBtr0080114	DOWNSTREAM: 3635 bases
2L	10768607	G	C	SNP	FBgn0032298	CG6724	FBtr0080191	INTRON				1263
2L	10768607	G	C	SNP	FBgn0032299	CG17127	FBtr0080136	UPSTREAM: 2324 bases
2L	10768607	G	C	SNP	FBgn0032299	CG17127	FBtr0290229	UPSTREAM: 2260 bases
2L	10768607	G	C	SNP	FBgn0051869	CG31869	FBtr0080189	DOWNSTREAM: 1571 bases
2L	10768607	G	C	SNP	FBgn0051869	CG31869	FBtr0290245	DOWNSTREAM: 1571 bases
2L	10768607	G	C	SNP	FBgn0051869	CG31869	FBtr0290246	DOWNSTREAM: 1571 bases
2L	1076967	G	C	SNP	FBgn0003310	S	FBtr0077993	5PRIME_UTR: 199 bases from TSS
2L	1076967	G	C	SNP	FBgn0003310	S	FBtr0077994	INTRON				1794
2L	1076967	G	C	SNP	FBgn0015905	ast	FBtr0077952	UPSTREAM: 1013 bases
2L	1076967	G	C	SNP	FBgn0031298	Atg4	FBtr0077953	UPSTREAM: 3946 bases
2L	1077213	T	C	SNP	FBgn0003310	S	FBtr0077993	5PRIME_UTR: 445 bases from TSS
2L	1077213	T	C	SNP	FBgn0003310	S	FBtr0077994	INTRON				1794
2L	1077213	T	C	SNP	FBgn0015905	ast	FBtr0077952	UPSTREAM: 767 bases
2L	1077213	T	C	SNP	FBgn0031298	Atg4	FBtr0077953	UPSTREAM: 3700 bases
2L	10773170	C	T	SNP	FBgn0032298	CG6724	FBtr0080191	UPSTREAM: 1796 bases
2L	10773170	C	T	SNP	FBgn0032299	CG17127	FBtr0080136	DOWNSTREAM: 1800 bases
2L	10773170	C	T	SNP	FBgn0032299	CG17127	FBtr0290229	DOWNSTREAM: 1800 bases
2L	10773170	C	T	SNP	FBgn0051869	CG31869	FBtr0080189	SYNONYMOUS_CODING	L/L	CTG/CTA	733	2334
2L	10773170	C	T	SNP	FBgn0051869	CG31869	FBtr0290245	SYNONYMOUS_CODING	L/L	CTG/CTA	558	1809
2L	10773170	C	T	SNP	FBgn0051869	CG31869	FBtr0290246	SYNONYMOUS_CODING	L/L	CTG/CTA	733	2334
2L	10773497	A	G	SNP	FBgn0032298	CG6724	FBtr0080191	UPSTREAM: 1469 bases
2L	10773497	A	G	SNP	FBgn0032299	CG17127	FBtr0080136	DOWNSTREAM: 2127 bases
2L	10773497	A	G	SNP	FBgn0032299	CG17127	FBtr0290229	DOWNSTREAM: 2127 bases
2L	10773497	A	G	SNP	FBgn0051869	CG31869	FBtr0080189	SYNONYMOUS_CODING	G/G	GGT/GGC	624	2334
2L	10773497	A	G	SNP	FBgn0051869	CG31869	FBtr0290245	SYNONYMOUS_CODING	G/G	GGT/GGC	449	1809
2L	10773497	A	G	SNP	FBgn0051869	CG31869	FBtr0290246	SYNONYMOUS_CODING	G/G	GGT/GGC	624	2334
2L	10774178	A	G	SNP	FBgn0032298	CG6724	FBtr0080191	UPSTREAM: 788 bases
2L	10774178	A	G	SNP	FBgn0032299	CG17127	FBtr0080136	DOWNSTREAM: 2808 bases
2L	10774178	A	G	SNP	FBgn0032299	CG17127	FBtr0290229	DOWNSTREAM: 2808 bases
2L	10774178	A	G	SNP	FBgn0051869	CG31869	FBtr0080189	SYNONYMOUS_CODING	P/P	CCT/CCC	397	2334
2L	10774178	A	G	SNP	FBgn0051869	CG31869	FBtr0290245	SYNONYMOUS_CODING	P/P	CCT/CCC	222	1809
2L	10774178	A	G	SNP	FBgn0051869	CG31869	FBtr0290246	SYNONYMOUS_CODING	P/P	CCT/CCC	397	2334
2L	10774211	G	A	SNP	FBgn0032298	CG6724	FBtr0080191	UPSTREAM: 755 bases
2L	10774211	G	A	SNP	FBgn0032299	CG17127	FBtr0080136	DOWNSTREAM: 2841 bases
2L	10774211	G	A	SNP	FBgn0032299	CG17127	FBtr0290229	DOWNSTREAM: 2841 bases
2L	10774211	G	A	SNP	FBgn0051869	CG31869	FBtr0080189	SYNONYMOUS_CODING	A/A	GCC/GCT	386	2334
2L	10774211	G	A	SNP	FBgn0051869	CG31869	FBtr0290245	SYNONYMOUS_CODING	A/A	GCC/GCT	211	1809
2L	10774211	G	A	SNP	FBgn0051869	CG31869	FBtr0290246	SYNONYMOUS_CODING	A/A	GCC/GCT	386	2334
2L	10774337	T	C	SNP	FBgn0032298	CG6724	FBtr0080191	UPSTREAM: 629 bases
2L	10774337	T	C	SNP	FBgn0032299	CG17127	FBtr0080136	DOWNSTREAM: 2967 bases
2L	10774337	T	C	SNP	FBgn0032299	CG17127	FBtr0290229	DOWNSTREAM: 2967 bases
2L	10774337	T	C	SNP	FBgn0051869	CG31869	FBtr0080189	SYNONYMOUS_CODING	A/A	GCA/GCG	344	2334
2L	10774337	T	C	SNP	FBgn0051869	CG31869	FBtr0290245	SYNONYMOUS_CODING	A/A	GCA/GCG	169	1809
2L	10774337	T	C	SNP	FBgn0051869	CG31869	FBtr0290246	SYNONYMOUS_CODING	A/A	GCA/GCG	344	2334
2L	10774394	T	A	SNP	FBgn0032298	CG6724	FBtr0080191	UPSTREAM: 572 bases
2L	10774394	T	A	SNP	FBgn0032299	CG17127	FBtr0080136	DOWNSTREAM: 3024 bases
2L	10774394	T	A	SNP	FBgn0032299	CG17127	FBtr0290229	DOWNSTREAM: 3024 bases
2L	10774394	T	A	SNP	FBgn0051869	CG31869	FBtr0080189	SYNONYMOUS_CODING	A/A	GCA/GCT	325	2334
2L	10774394	T	A	SNP	FBgn0051869	CG31869	FBtr0290245	SYNONYMOUS_CODING	A/A	GCA/GCT	150	1809
2L	10774394	T	A	SNP	FBgn0051869	CG31869	FBtr0290246	SYNONYMOUS_CODING	A/A	GCA/GCT	325	2334
2L	10774413	G	C	SNP	FBgn0032298	CG6724	FBtr0080191	UPSTREAM: 553 bases
2L	10774413	G	C	SNP	FBgn0032299	CG17127	FBtr0080136	DOWNSTREAM: 3043 bases
2L	10774413	G	C	SNP	FBgn0032299	CG17127	FBtr0290229	DOWNSTREAM: 3043 bases
2L	10774413	G	C	SNP	FBgn0051869	CG31869	FBtr0080189	NON_SYNONYMOUS_CODING	T/S	ACC/AGC	319	2334
2L	10774413	G	C	SNP	FBgn0051869	CG31869	FBtr0290245	NON_SYNONYMOUS_CODING	T/S	ACC/AGC	144	1809
2L	10774413	G	C	SNP	FBgn0051869	CG31869	FBtr0290246	NON_SYNONYMOUS_CODING	T/S	ACC/AGC	319	2334
2L	10774436	T	A	SNP	FBgn0032298	CG6724	FBtr0080191	UPSTREAM: 530 bases
2L	10774436	T	A	SNP	FBgn0032299	CG17127	FBtr0080136	DOWNSTREAM: 3066 bases
2L	10774436	T	A	SNP	FBgn0032299	CG17127	FBtr0290229	DOWNSTREAM: 3066 bases
2L	10774436	T	A	SNP	FBgn0051869	CG31869	FBtr0080189	SYNONYMOUS_CODING	P/P	CCA/CCT	311	2334
2L	10774436	T	A	SNP	FBgn0051869	CG31869	FBtr0290245	SYNONYMOUS_CODING	P/P	CCA/CCT	136	1809
2L	10774436	T	A	SNP	FBgn0051869	CG31869	FBtr0290246	SYNONYMOUS_CODING	P/P	CCA/CCT	311	2334
2L	10774913	T	C	SNP	FBgn0032298	CG6724	FBtr0080191	UPSTREAM: 53 bases
2L	10774913	T	C	SNP	FBgn0032299	CG17127	FBtr0080136	DOWNSTREAM: 3543 bases
2L	10774913	T	C	SNP	FBgn0032299	CG17127	FBtr0290229	DOWNSTREAM: 3543 bases
2L	10774913	T	C	SNP	FBgn0051869	CG31869	FBtr0080189	INTRON				2334
2L	10774913	T	C	SNP	FBgn0051869	CG31869	FBtr0290245	NON_SYNONYMOUS_CODING	T/A	ACA/GCA	2	1809
2L	10774913	T	C	SNP	FBgn0051869	CG31869	FBtr0290246	INTRON				2334
2L	10774939	G	A	SNP	FBgn0032298	CG6724	FBtr0080191	UPSTREAM: 27 bases
2L	10774939	G	A	SNP	FBgn0032299	CG17127	FBtr0080136	DOWNSTREAM: 3569 bases
2L	10774939	G	A	SNP	FBgn0032299	CG17127	FBtr0290229	DOWNSTREAM: 3569 bases
2L	10774939	G	A	SNP	FBgn0051869	CG31869	FBtr0080189	INTRON				2334
2L	10774939	G	A	SNP	FBgn0051869	CG31869	FBtr0290245	INTRON				1809
2L	10774939	G	A	SNP	FBgn0051869	CG31869	FBtr0290246	INTRON				2334
2L	10774973	G	A	SNP	FBgn0032299	CG17127	FBtr0080136	DOWNSTREAM: 3603 bases
2L	10774973	G	A	SNP	FBgn0032299	CG17127	FBtr0290229	DOWNSTREAM: 3603 bases
2L	10774973	G	A	SNP	FBgn0051869	CG31869	FBtr0080189	INTRON				2334
2L	10774973	G	A	SNP	FBgn0051869	CG31869	FBtr0290245	INTRON				1809
2L	10774973	G	A	SNP	FBgn0051869	CG31869	FBtr0290246	INTRON				2334
2L	10774975	A	T	SNP	FBgn0032299	CG17127	FBtr0080136	DOWNSTREAM: 3605 bases
2L	10774975	A	T	SNP	FBgn0032299	CG17127	FBtr0290229	DOWNSTREAM: 3605 bases
2L	10774975	A	T	SNP	FBgn0051869	CG31869	FBtr0080189	INTRON				2334
2L	10774975	A	T	SNP	FBgn0051869	CG31869	FBtr0290245	INTRON				1809
2L	10774975	A	T	SNP	FBgn0051869	CG31869	FBtr0290246	INTRON				2334
2L	10775043	A	G	SNP	FBgn0032299	CG17127	FBtr0080136	DOWNSTREAM: 3673 bases
2L	10775043	A	G	SNP	FBgn0032299	CG17127	FBtr0290229	DOWNSTREAM: 3673 bases
2L	10775043	A	G	SNP	FBgn0051869	CG31869	FBtr0080189	INTRON				2334
2L	10775043	A	G	SNP	FBgn0051869	CG31869	FBtr0290245	INTRON				1809
2L	10775043	A	G	SNP	FBgn0051869	CG31869	FBtr0290246	INTRON				2334
2L	10775049	G	A	SNP	FBgn0032299	CG17127	FBtr0080136	DOWNSTREAM: 3679 bases
2L	10775049	G	A	SNP	FBgn0032299	CG17127	FBtr0290229	DOWNSTREAM: 3679 bases
2L	10775049	G	A	SNP	FBgn0051869	CG31869	FBtr0080189	INTRON				2334
2L	10775049	G	A	SNP	FBgn0051869	CG31869	FBtr0290245	INTRON				1809
2L	10775049	G	A	SNP	FBgn0051869	CG31869	FBtr0290246	INTRON				2334
2L	10775081	T	A	SNP	FBgn0032299	CG17127	FBtr0080136	DOWNSTREAM: 3711 bases
2L	10775081	T	A	SNP	FBgn0032299	CG17127	FBtr0290229	DOWNSTREAM: 3711 bases
2L	10775081	T	A	SNP	FBgn0051869	CG31869	FBtr0080189	INTRON				2334
2L	10775081	T	A	SNP	FBgn0051869	CG31869	FBtr0290245	INTRON				1809
2L	10775081	T	A	SNP	FBgn0051869	CG31869	FBtr0290246	INTRON				2334
2L	1077599	C	G	SNP	FBgn0003310	S	FBtr0077993	5PRIME_UTR: 831 bases from TSS
2L	1077599	C	G	SNP	FBgn0003310	S	FBtr0077994	INTRON				1794
2L	1077599	C	G	SNP	FBgn0015905	ast	FBtr0077952	UPSTREAM: 381 bases
2L	1077599	C	G	SNP	FBgn0031298	Atg4	FBtr0077953	UPSTREAM: 3314 bases
2L	1077622	C	A	SNP	FBgn0003310	S	FBtr0077993	5PRIME_UTR: 854 bases from TSS
2L	1077622	C	A	SNP	FBgn0003310	S	FBtr0077994	INTRON				1794
2L	1077622	C	A	SNP	FBgn0015905	ast	FBtr0077952	UPSTREAM: 358 bases
2L	1077622	C	A	SNP	FBgn0031298	Atg4	FBtr0077953	UPSTREAM: 3291 bases
2L	1077623	C	A	SNP	FBgn0003310	S	FBtr0077993	START_GAINED: TTG, 5PRIME_UTR: 855 bases from TSS
2L	1077623	C	A	SNP	FBgn0003310	S	FBtr0077994	INTRON				1794
2L	1077623	C	A	SNP	FBgn0015905	ast	FBtr0077952	UPSTREAM: 357 bases
2L	1077623	C	A	SNP	FBgn0031298	Atg4	FBtr0077953	UPSTREAM: 3290 bases
2L	1077632	C	T	SNP	FBgn0003310	S	FBtr0077993	5PRIME_UTR: 864 bases from TSS
2L	1077632	C	T	SNP	FBgn0003310	S	FBtr0077994	INTRON				1794
2L	1077632	C	T	SNP	FBgn0015905	ast	FBtr0077952	UPSTREAM: 348 bases
2L	1077632	C	T	SNP	FBgn0031298	Atg4	FBtr0077953	UPSTREAM: 3281 bases
2L	1077647	A	C	SNP	FBgn0003310	S	FBtr0077993	5PRIME_UTR: 879 bases from TSS
2L	1077647	A	C	SNP	FBgn0003310	S	FBtr0077994	INTRON				1794
2L	1077647	A	C	SNP	FBgn0015905	ast	FBtr0077952	UPSTREAM: 333 bases
2L	1077647	A	C	SNP	FBgn0031298	Atg4	FBtr0077953	UPSTREAM: 3266 bases
2L	10776470	C	A	SNP	FBgn0051869	CG31869	FBtr0080189	INTRON				2334
2L	10776470	C	A	SNP	FBgn0051869	CG31869	FBtr0290245	INTRON				1809
2L	10776470	C	A	SNP	FBgn0051869	CG31869	FBtr0290246	INTRON				2334
2L	10776758	C	T	SNP	FBgn0051869	CG31869	FBtr0080189	INTRON				2334
2L	10776758	C	T	SNP	FBgn0051869	CG31869	FBtr0290245	INTRON				1809
2L	10776758	C	T	SNP	FBgn0051869	CG31869	FBtr0290246	INTRON				2334
2L	1077680	A	C	SNP	FBgn0003310	S	FBtr0077993	5PRIME_UTR: 912 bases from TSS
2L	1077680	A	C	SNP	FBgn0003310	S	FBtr0077994	5PRIME_UTR: 95 bases from TSS
2L	1077680	A	C	SNP	FBgn0015905	ast	FBtr0077952	UPSTREAM: 300 bases
2L	1077680	A	C	SNP	FBgn0031298	Atg4	FBtr0077953	UPSTREAM: 3233 bases
2L	10776909	T	C	SNP	FBgn0051869	CG31869	FBtr0080189	INTRON				2334
2L	10776909	T	C	SNP	FBgn0051869	CG31869	FBtr0290245	INTRON				1809
2L	10776909	T	C	SNP	FBgn0051869	CG31869	FBtr0290246	INTRON				2334
2L	10776996	C	A	SNP	FBgn0051869	CG31869	FBtr0080189	INTRON				2334
2L	10776996	C	A	SNP	FBgn0051869	CG31869	FBtr0290245	INTRON				1809
2L	10776996	C	A	SNP	FBgn0051869	CG31869	FBtr0290246	INTRON				2334
2L	1077708	T	C	SNP	FBgn0003310	S	FBtr0077993	5PRIME_UTR: 940 bases from TSS
2L	1077708	T	C	SNP	FBgn0003310	S	FBtr0077994	5PRIME_UTR: 123 bases from TSS
2L	1077708	T	C	SNP	FBgn0015905	ast	FBtr0077952	UPSTREAM: 272 bases
2L	1077708	T	C	SNP	FBgn0031298	Atg4	FBtr0077953	UPSTREAM: 3205 bases
2L	10777284	G	C	SNP	FBgn0051869	CG31869	FBtr0080189	INTRON				2334
2L	10777284	G	C	SNP	FBgn0051869	CG31869	FBtr0290245	INTRON				1809
2L	10777284	G	C	SNP	FBgn0051869	CG31869	FBtr0290246	INTRON				2334
2L	1077827	C	G	SNP	FBgn0003310	S	FBtr0077993	UPSTREAM: 4986 bases
2L	1077827	C	G	SNP	FBgn0003310	S	FBtr0077994	UPSTREAM: 4986 bases
2L	1077827	C	G	SNP	FBgn0015905	ast	FBtr0077952	UPSTREAM: 153 bases
2L	1077827	C	G	SNP	FBgn0031298	Atg4	FBtr0077953	UPSTREAM: 3086 bases
2L	10778703	C	T	SNP	FBgn0051869	CG31869	FBtr0080189	INTRON				2334
2L	10778703	C	T	SNP	FBgn0051869	CG31869	FBtr0290245	INTRON				1809
2L	10778703	C	T	SNP	FBgn0051869	CG31869	FBtr0290246	INTRON				2334
2L	1077907	C	T	SNP	FBgn0003310	S	FBtr0077993	UPSTREAM: 4906 bases
2L	1077907	C	T	SNP	FBgn0003310	S	FBtr0077994	UPSTREAM: 4906 bases
2L	1077907	C	T	SNP	FBgn0015905	ast	FBtr0077952	UPSTREAM: 73 bases
2L	1077907	C	T	SNP	FBgn0031298	Atg4	FBtr0077953	UPSTREAM: 3006 bases
2L	1077929	A	T	SNP	FBgn0003310	S	FBtr0077993	UPSTREAM: 4884 bases
2L	1077929	A	T	SNP	FBgn0003310	S	FBtr0077994	UPSTREAM: 4884 bases
2L	1077929	A	T	SNP	FBgn0015905	ast	FBtr0077952	UPSTREAM: 51 bases
2L	1077929	A	T	SNP	FBgn0031298	Atg4	FBtr0077953	UPSTREAM: 2984 bases
2L	10779522	C	T	SNP	FBgn0051869	CG31869	FBtr0080189	INTRON				2334
2L	10779522	C	T	SNP	FBgn0051869	CG31869	FBtr0290245	INTRON				1809
2L	10779522	C	T	SNP	FBgn0051869	CG31869	FBtr0290246	INTRON				2334
2L	1077986	T	C	SNP	FBgn0003310	S	FBtr0077993	UPSTREAM: 4827 bases
2L	1077986	T	C	SNP	FBgn0003310	S	FBtr0077994	UPSTREAM: 4827 bases
2L	1077986	T	C	SNP	FBgn0015905	ast	FBtr0077952	5PRIME_UTR: 49 bases from TSS
2L	1077986	T	C	SNP	FBgn0031298	Atg4	FBtr0077953	UPSTREAM: 2927 bases
2L	1077988	C	G	SNP	FBgn0003310	S	FBtr0077993	UPSTREAM: 4825 bases
2L	1077988	C	G	SNP	FBgn0003310	S	FBtr0077994	UPSTREAM: 4825 bases
2L	1077988	C	G	SNP	FBgn0015905	ast	FBtr0077952	5PRIME_UTR: 47 bases from TSS
2L	1077988	C	G	SNP	FBgn0031298	Atg4	FBtr0077953	UPSTREAM: 2925 bases
2L	10780515	C	T	SNP	FBgn0051869	CG31869	FBtr0080189	INTRON				2334
2L	10780515	C	T	SNP	FBgn0051869	CG31869	FBtr0290245	INTRON				1809
2L	10780515	C	T	SNP	FBgn0051869	CG31869	FBtr0290246	INTRON				2334
2L	10780523	T	G	SNP	FBgn0051869	CG31869	FBtr0080189	INTRON				2334
2L	10780523	T	G	SNP	FBgn0051869	CG31869	FBtr0290245	INTRON				1809
2L	10780523	T	G	SNP	FBgn0051869	CG31869	FBtr0290246	INTRON				2334
2L	10780965	T	A	SNP	FBgn0051869	CG31869	FBtr0080189	INTRON				2334
2L	10780965	T	A	SNP	FBgn0051869	CG31869	FBtr0290245	INTRON				1809
2L	10780965	T	A	SNP	FBgn0051869	CG31869	FBtr0290246	INTRON				2334
2L	10780968	C	T	SNP	FBgn0051869	CG31869	FBtr0080189	INTRON				2334
2L	10780968	C	T	SNP	FBgn0051869	CG31869	FBtr0290245	INTRON				1809
2L	10780968	C	T	SNP	FBgn0051869	CG31869	FBtr0290246	INTRON				2334
2L	10780972	G	C	SNP	FBgn0051869	CG31869	FBtr0080189	INTRON				2334
2L	10780972	G	C	SNP	FBgn0051869	CG31869	FBtr0290245	INTRON				1809
2L	10780972	G	C	SNP	FBgn0051869	CG31869	FBtr0290246	INTRON				2334
2L	10780974	A	C	SNP	FBgn0051869	CG31869	FBtr0080189	INTRON				2334
2L	10780974	A	C	SNP	FBgn0051869	CG31869	FBtr0290245	INTRON				1809
2L	10780974	A	C	SNP	FBgn0051869	CG31869	FBtr0290246	INTRON				2334
2L	10781016	A	C	SNP	FBgn0051869	CG31869	FBtr0080189	INTRON				2334
2L	10781016	A	C	SNP	FBgn0051869	CG31869	FBtr0290245	INTRON				1809
2L	10781016	A	C	SNP	FBgn0051869	CG31869	FBtr0290246	INTRON				2334
2L	10781174	T	C	SNP	FBgn0051869	CG31869	FBtr0080189	INTRON				2334
2L	10781174	T	C	SNP	FBgn0051869	CG31869	FBtr0290245	INTRON				1809
2L	10781174	T	C	SNP	FBgn0051869	CG31869	FBtr0290246	INTRON				2334
2L	1078190	C	G	SNP	FBgn0003310	S	FBtr0077993	UPSTREAM: 4623 bases
2L	1078190	C	G	SNP	FBgn0003310	S	FBtr0077994	UPSTREAM: 4623 bases
2L	1078190	C	G	SNP	FBgn0015905	ast	FBtr0077952	SYNONYMOUS_CODING	G/G	GGC/GGG	52	2565
2L	1078190	C	G	SNP	FBgn0031298	Atg4	FBtr0077953	UPSTREAM: 2723 bases
2L	1078190	C	G	SNP	FBgn0031299	CG4629	FBtr0077990	DOWNSTREAM: 102 bases
2L	1078190	C	G	SNP	FBgn0031299	CG4629	FBtr0077991	DOWNSTREAM: 102 bases
2L	1078190	C	G	SNP	FBgn0031299	CG4629	FBtr0077992	DOWNSTREAM: 102 bases
2L	10781900	G	C	SNP	FBgn0051869	CG31869	FBtr0080189	INTRON				2334
2L	10781900	G	C	SNP	FBgn0051869	CG31869	FBtr0290245	INTRON				1809
2L	10781900	G	C	SNP	FBgn0051869	CG31869	FBtr0290246	INTRON				2334
2L	10782229	C	T	SNP	FBgn0051869	CG31869	FBtr0080189	INTRON				2334
2L	10782229	C	T	SNP	FBgn0051869	CG31869	FBtr0290245	INTRON				1809
2L	10782229	C	T	SNP	FBgn0051869	CG31869	FBtr0290246	INTRON				2334
2L	10782319	T	A	SNP	FBgn0051869	CG31869	FBtr0080189	INTRON				2334
2L	10782319	T	A	SNP	FBgn0051869	CG31869	FBtr0290245	INTRON				1809
2L	10782319	T	A	SNP	FBgn0051869	CG31869	FBtr0290246	INTRON				2334
2L	1078364	C	A	SNP	FBgn0003310	S	FBtr0077993	UPSTREAM: 4449 bases
2L	1078364	C	A	SNP	FBgn0003310	S	FBtr0077994	UPSTREAM: 4449 bases
2L	1078364	C	A	SNP	FBgn0015905	ast	FBtr0077952	SYNONYMOUS_CODING	S/S	TCC/TCA	110	2565
2L	1078364	C	A	SNP	FBgn0031298	Atg4	FBtr0077953	UPSTREAM: 2549 bases
2L	1078364	C	A	SNP	FBgn0031299	CG4629	FBtr0077990	DOWNSTREAM: 276 bases
2L	1078364	C	A	SNP	FBgn0031299	CG4629	FBtr0077991	DOWNSTREAM: 276 bases
2L	1078364	C	A	SNP	FBgn0031299	CG4629	FBtr0077992	DOWNSTREAM: 276 bases
2L	1078364	C	A	SNP	FBgn0031299	CG4629	FBtr0301094	DOWNSTREAM: 118 bases
2L	10783828	G	A	SNP	FBgn0051869	CG31869	FBtr0080189	INTRON				2334
2L	10783828	G	A	SNP	FBgn0051869	CG31869	FBtr0290245	INTRON				1809
2L	10783828	G	A	SNP	FBgn0051869	CG31869	FBtr0290246	INTRON				2334
2L	10783829	G	A	SNP	FBgn0051869	CG31869	FBtr0080189	INTRON				2334
2L	10783829	G	A	SNP	FBgn0051869	CG31869	FBtr0290245	INTRON				1809
2L	10783829	G	A	SNP	FBgn0051869	CG31869	FBtr0290246	INTRON				2334
2L	10783939	T	C	SNP	FBgn0051869	CG31869	FBtr0080189	INTRON				2334
2L	10783939	T	C	SNP	FBgn0051869	CG31869	FBtr0290245	INTRON				1809
2L	10783939	T	C	SNP	FBgn0051869	CG31869	FBtr0290246	INTRON				2334
2L	10784244	T	G	SNP	FBgn0051869	CG31869	FBtr0080189	INTRON				2334
2L	10784244	T	G	SNP	FBgn0051869	CG31869	FBtr0290245	INTRON				1809
2L	10784244	T	G	SNP	FBgn0051869	CG31869	FBtr0290246	INTRON				2334
2L	10785399	A	G	SNP	FBgn0051869	CG31869	FBtr0080189	INTRON				2334
2L	10785399	A	G	SNP	FBgn0051869	CG31869	FBtr0290245	INTRON				1809
2L	10785399	A	G	SNP	FBgn0051869	CG31869	FBtr0290246	INTRON				2334
2L	10785399	A	G	SNP	FBgn0051870	CG31870	FBtr0080137	UPSTREAM: 4843 bases
2L	10785399	A	G	SNP	FBgn0051870	CG31870	FBtr0080138	UPSTREAM: 4843 bases
2L	1078553	C	A	SNP	FBgn0003310	S	FBtr0077993	UPSTREAM: 4260 bases
2L	1078553	C	A	SNP	FBgn0003310	S	FBtr0077994	UPSTREAM: 4260 bases
2L	1078553	C	A	SNP	FBgn0015905	ast	FBtr0077952	SYNONYMOUS_CODING	I/I	ATC/ATA	173	2565
2L	1078553	C	A	SNP	FBgn0031298	Atg4	FBtr0077953	UPSTREAM: 2360 bases
2L	1078553	C	A	SNP	FBgn0031299	CG4629	FBtr0077990	DOWNSTREAM: 465 bases
2L	1078553	C	A	SNP	FBgn0031299	CG4629	FBtr0077991	DOWNSTREAM: 465 bases
2L	1078553	C	A	SNP	FBgn0031299	CG4629	FBtr0077992	DOWNSTREAM: 465 bases
2L	1078553	C	A	SNP	FBgn0031299	CG4629	FBtr0301094	DOWNSTREAM: 307 bases
2L	1078556	G	A	SNP	FBgn0003310	S	FBtr0077993	UPSTREAM: 4257 bases
2L	1078556	G	A	SNP	FBgn0003310	S	FBtr0077994	UPSTREAM: 4257 bases
2L	1078556	G	A	SNP	FBgn0015905	ast	FBtr0077952	SYNONYMOUS_CODING	T/T	ACG/ACA	174	2565
2L	1078556	G	A	SNP	FBgn0031298	Atg4	FBtr0077953	UPSTREAM: 2357 bases
2L	1078556	G	A	SNP	FBgn0031299	CG4629	FBtr0077990	DOWNSTREAM: 468 bases
2L	1078556	G	A	SNP	FBgn0031299	CG4629	FBtr0077991	DOWNSTREAM: 468 bases
2L	1078556	G	A	SNP	FBgn0031299	CG4629	FBtr0077992	DOWNSTREAM: 468 bases
2L	1078556	G	A	SNP	FBgn0031299	CG4629	FBtr0301094	DOWNSTREAM: 310 bases
2L	1078581	T	A	SNP	FBgn0003310	S	FBtr0077993	UPSTREAM: 4232 bases
2L	1078581	T	A	SNP	FBgn0003310	S	FBtr0077994	UPSTREAM: 4232 bases
2L	1078581	T	A	SNP	FBgn0015905	ast	FBtr0077952	INTRON				2565
2L	1078581	T	A	SNP	FBgn0031298	Atg4	FBtr0077953	UPSTREAM: 2332 bases
2L	1078581	T	A	SNP	FBgn0031299	CG4629	FBtr0077990	DOWNSTREAM: 493 bases
2L	1078581	T	A	SNP	FBgn0031299	CG4629	FBtr0077991	DOWNSTREAM: 493 bases
2L	1078581	T	A	SNP	FBgn0031299	CG4629	FBtr0077992	DOWNSTREAM: 493 bases
2L	1078581	T	A	SNP	FBgn0031299	CG4629	FBtr0301094	DOWNSTREAM: 335 bases
2L	1078587	G	A	SNP	FBgn0003310	S	FBtr0077993	UPSTREAM: 4226 bases
2L	1078587	G	A	SNP	FBgn0003310	S	FBtr0077994	UPSTREAM: 4226 bases
2L	1078587	G	A	SNP	FBgn0015905	ast	FBtr0077952	INTRON				2565
2L	1078587	G	A	SNP	FBgn0031298	Atg4	FBtr0077953	UPSTREAM: 2326 bases
2L	1078587	G	A	SNP	FBgn0031299	CG4629	FBtr0077990	DOWNSTREAM: 499 bases
2L	1078587	G	A	SNP	FBgn0031299	CG4629	FBtr0077991	DOWNSTREAM: 499 bases
2L	1078587	G	A	SNP	FBgn0031299	CG4629	FBtr0077992	DOWNSTREAM: 499 bases
2L	1078587	G	A	SNP	FBgn0031299	CG4629	FBtr0301094	DOWNSTREAM: 341 bases
2L	10786249	T	A	SNP	FBgn0051869	CG31869	FBtr0080189	INTRON				2334
2L	10786249	T	A	SNP	FBgn0051869	CG31869	FBtr0290245	INTRON				1809
2L	10786249	T	A	SNP	FBgn0051869	CG31869	FBtr0290246	INTRON				2334
2L	10786249	T	A	SNP	FBgn0051870	CG31870	FBtr0080137	UPSTREAM: 3993 bases
2L	10786249	T	A	SNP	FBgn0051870	CG31870	FBtr0080138	UPSTREAM: 3993 bases
2L	10786330	T	C	SNP	FBgn0051869	CG31869	FBtr0080189	INTRON				2334
2L	10786330	T	C	SNP	FBgn0051869	CG31869	FBtr0290245	INTRON				1809
2L	10786330	T	C	SNP	FBgn0051869	CG31869	FBtr0290246	INTRON				2334
2L	10786330	T	C	SNP	FBgn0051870	CG31870	FBtr0080137	UPSTREAM: 3912 bases
2L	10786330	T	C	SNP	FBgn0051870	CG31870	FBtr0080138	UPSTREAM: 3912 bases
2L	1078675	T	C	SNP	FBgn0003310	S	FBtr0077993	UPSTREAM: 4138 bases
2L	1078675	T	C	SNP	FBgn0003310	S	FBtr0077994	UPSTREAM: 4138 bases
2L	1078675	T	C	SNP	FBgn0015905	ast	FBtr0077952	SYNONYMOUS_CODING	S/S	AGT/AGC	195	2565
2L	1078675	T	C	SNP	FBgn0031298	Atg4	FBtr0077953	UPSTREAM: 2238 bases
2L	1078675	T	C	SNP	FBgn0031299	CG4629	FBtr0077990	DOWNSTREAM: 587 bases
2L	1078675	T	C	SNP	FBgn0031299	CG4629	FBtr0077991	DOWNSTREAM: 587 bases
2L	1078675	T	C	SNP	FBgn0031299	CG4629	FBtr0077992	DOWNSTREAM: 587 bases
2L	1078675	T	C	SNP	FBgn0031299	CG4629	FBtr0301094	DOWNSTREAM: 429 bases
2L	1078678	A	G	SNP	FBgn0003310	S	FBtr0077993	UPSTREAM: 4135 bases
2L	1078678	A	G	SNP	FBgn0003310	S	FBtr0077994	UPSTREAM: 4135 bases
2L	1078678	A	G	SNP	FBgn0015905	ast	FBtr0077952	SYNONYMOUS_CODING	R/R	CGA/CGG	196	2565
2L	1078678	A	G	SNP	FBgn0031298	Atg4	FBtr0077953	UPSTREAM: 2235 bases
2L	1078678	A	G	SNP	FBgn0031299	CG4629	FBtr0077990	DOWNSTREAM: 590 bases
2L	1078678	A	G	SNP	FBgn0031299	CG4629	FBtr0077991	DOWNSTREAM: 590 bases
2L	1078678	A	G	SNP	FBgn0031299	CG4629	FBtr0077992	DOWNSTREAM: 590 bases
2L	1078678	A	G	SNP	FBgn0031299	CG4629	FBtr0301094	DOWNSTREAM: 432 bases
2L	1078711	G	A	SNP	FBgn0003310	S	FBtr0077993	UPSTREAM: 4102 bases
2L	1078711	G	A	SNP	FBgn0003310	S	FBtr0077994	UPSTREAM: 4102 bases
2L	1078711	G	A	SNP	FBgn0015905	ast	FBtr0077952	SYNONYMOUS_CODING	K/K	AAG/AAA	207	2565
2L	1078711	G	A	SNP	FBgn0031298	Atg4	FBtr0077953	UPSTREAM: 2202 bases
2L	1078711	G	A	SNP	FBgn0031299	CG4629	FBtr0077990	DOWNSTREAM: 623 bases
2L	1078711	G	A	SNP	FBgn0031299	CG4629	FBtr0077991	DOWNSTREAM: 623 bases
2L	1078711	G	A	SNP	FBgn0031299	CG4629	FBtr0077992	DOWNSTREAM: 623 bases
2L	1078711	G	A	SNP	FBgn0031299	CG4629	FBtr0301094	DOWNSTREAM: 465 bases
2L	1078739	A	G	SNP	FBgn0003310	S	FBtr0077993	UPSTREAM: 4074 bases
2L	1078739	A	G	SNP	FBgn0003310	S	FBtr0077994	UPSTREAM: 4074 bases
2L	1078739	A	G	SNP	FBgn0015905	ast	FBtr0077952	NON_SYNONYMOUS_CODING	T/A	ACT/GCT	217	2565
2L	1078739	A	G	SNP	FBgn0031298	Atg4	FBtr0077953	UPSTREAM: 2174 bases
2L	1078739	A	G	SNP	FBgn0031299	CG4629	FBtr0077990	DOWNSTREAM: 651 bases
2L	1078739	A	G	SNP	FBgn0031299	CG4629	FBtr0077991	DOWNSTREAM: 651 bases
2L	1078739	A	G	SNP	FBgn0031299	CG4629	FBtr0077992	DOWNSTREAM: 651 bases
2L	1078739	A	G	SNP	FBgn0031299	CG4629	FBtr0301094	DOWNSTREAM: 493 bases
2L	10788660	C	T	SNP	FBgn0032301	CG18561	FBtr0080190	DOWNSTREAM: 1328 bases
2L	10788660	C	T	SNP	FBgn0051869	CG31869	FBtr0080189	INTRON				2334
2L	10788660	C	T	SNP	FBgn0051869	CG31869	FBtr0290245	INTRON				1809
2L	10788660	C	T	SNP	FBgn0051869	CG31869	FBtr0290246	INTRON				2334
2L	10788660	C	T	SNP	FBgn0051870	CG31870	FBtr0080137	UPSTREAM: 1582 bases
2L	10788660	C	T	SNP	FBgn0051870	CG31870	FBtr0080138	UPSTREAM: 1582 bases
2L	10788986	C	A	SNP	FBgn0032301	CG18561	FBtr0080190	DOWNSTREAM: 1654 bases
2L	10788986	C	A	SNP	FBgn0051869	CG31869	FBtr0080189	INTRON				2334
2L	10788986	C	A	SNP	FBgn0051869	CG31869	FBtr0290245	INTRON				1809
2L	10788986	C	A	SNP	FBgn0051869	CG31869	FBtr0290246	INTRON				2334
2L	10788986	C	A	SNP	FBgn0051870	CG31870	FBtr0080137	UPSTREAM: 1256 bases
2L	10788986	C	A	SNP	FBgn0051870	CG31870	FBtr0080138	UPSTREAM: 1256 bases
2L	10789235	G	A	SNP	FBgn0032301	CG18561	FBtr0080190	DOWNSTREAM: 1903 bases
2L	10789235	G	A	SNP	FBgn0051869	CG31869	FBtr0080189	INTRON				2334
2L	10789235	G	A	SNP	FBgn0051869	CG31869	FBtr0290245	INTRON				1809
2L	10789235	G	A	SNP	FBgn0051869	CG31869	FBtr0290246	INTRON				2334
2L	10789235	G	A	SNP	FBgn0051870	CG31870	FBtr0080137	UPSTREAM: 1007 bases
2L	10789235	G	A	SNP	FBgn0051870	CG31870	FBtr0080138	UPSTREAM: 1007 bases
2L	10789403	A	C	SNP	FBgn0032301	CG18561	FBtr0080190	DOWNSTREAM: 2071 bases
2L	10789403	A	C	SNP	FBgn0051869	CG31869	FBtr0080189	INTRON				2334
2L	10789403	A	C	SNP	FBgn0051869	CG31869	FBtr0290245	INTRON				1809
2L	10789403	A	C	SNP	FBgn0051869	CG31869	FBtr0290246	INTRON				2334
2L	10789403	A	C	SNP	FBgn0051870	CG31870	FBtr0080137	UPSTREAM: 839 bases
2L	10789403	A	C	SNP	FBgn0051870	CG31870	FBtr0080138	UPSTREAM: 839 bases
2L	1079029	A	G	SNP	FBgn0003310	S	FBtr0077993	UPSTREAM: 3784 bases
2L	1079029	A	G	SNP	FBgn0003310	S	FBtr0077994	UPSTREAM: 3784 bases
2L	1079029	A	G	SNP	FBgn0015905	ast	FBtr0077952	SYNONYMOUS_CODING	E/E	GAA/GAG	313	2565
2L	1079029	A	G	SNP	FBgn0031298	Atg4	FBtr0077953	UPSTREAM: 1884 bases
2L	1079029	A	G	SNP	FBgn0031299	CG4629	FBtr0077990	DOWNSTREAM: 941 bases
2L	1079029	A	G	SNP	FBgn0031299	CG4629	FBtr0077991	DOWNSTREAM: 941 bases
2L	1079029	A	G	SNP	FBgn0031299	CG4629	FBtr0077992	DOWNSTREAM: 941 bases
2L	1079029	A	G	SNP	FBgn0031299	CG4629	FBtr0301094	DOWNSTREAM: 783 bases
2L	1079041	T	G	SNP	FBgn0003310	S	FBtr0077993	UPSTREAM: 3772 bases
2L	1079041	T	G	SNP	FBgn0003310	S	FBtr0077994	UPSTREAM: 3772 bases
2L	1079041	T	G	SNP	FBgn0015905	ast	FBtr0077952	SYNONYMOUS_CODING	A/A	GCT/GCG	317	2565
2L	1079041	T	G	SNP	FBgn0031298	Atg4	FBtr0077953	UPSTREAM: 1872 bases
2L	1079041	T	G	SNP	FBgn0031299	CG4629	FBtr0077990	DOWNSTREAM: 953 bases
2L	1079041	T	G	SNP	FBgn0031299	CG4629	FBtr0077991	DOWNSTREAM: 953 bases
2L	1079041	T	G	SNP	FBgn0031299	CG4629	FBtr0077992	DOWNSTREAM: 953 bases
2L	1079041	T	G	SNP	FBgn0031299	CG4629	FBtr0301094	DOWNSTREAM: 795 bases
2L	1079088	T	C	SNP	FBgn0003310	S	FBtr0077993	UPSTREAM: 3725 bases
2L	1079088	T	C	SNP	FBgn0003310	S	FBtr0077994	UPSTREAM: 3725 bases
2L	1079088	T	C	SNP	FBgn0015905	ast	FBtr0077952	INTRON				2565
2L	1079088	T	C	SNP	FBgn0031298	Atg4	FBtr0077953	UPSTREAM: 1825 bases
2L	1079088	T	C	SNP	FBgn0031299	CG4629	FBtr0077990	DOWNSTREAM: 1000 bases
2L	1079088	T	C	SNP	FBgn0031299	CG4629	FBtr0077991	DOWNSTREAM: 1000 bases
2L	1079088	T	C	SNP	FBgn0031299	CG4629	FBtr0077992	DOWNSTREAM: 1000 bases
2L	1079088	T	C	SNP	FBgn0031299	CG4629	FBtr0301094	DOWNSTREAM: 842 bases
2L	10791103	T	C	SNP	FBgn0032301	CG18561	FBtr0080190	DOWNSTREAM: 3771 bases
2L	10791103	T	C	SNP	FBgn0051869	CG31869	FBtr0080189	INTRON				2334
2L	10791103	T	C	SNP	FBgn0051869	CG31869	FBtr0290245	INTRON				1809
2L	10791103	T	C	SNP	FBgn0051869	CG31869	FBtr0290246	INTRON				2334
2L	10791103	T	C	SNP	FBgn0051870	CG31870	FBtr0080137	DOWNSTREAM: 327 bases
2L	10791103	T	C	SNP	FBgn0051870	CG31870	FBtr0080138	DOWNSTREAM: 327 bases
2L	10791120	A	T	SNP	FBgn0032301	CG18561	FBtr0080190	DOWNSTREAM: 3788 bases
2L	10791120	A	T	SNP	FBgn0051869	CG31869	FBtr0080189	INTRON				2334
2L	10791120	A	T	SNP	FBgn0051869	CG31869	FBtr0290245	INTRON				1809
2L	10791120	A	T	SNP	FBgn0051869	CG31869	FBtr0290246	INTRON				2334
2L	10791120	A	T	SNP	FBgn0051870	CG31870	FBtr0080137	DOWNSTREAM: 344 bases
2L	10791120	A	T	SNP	FBgn0051870	CG31870	FBtr0080138	DOWNSTREAM: 344 bases
2L	1079123	C	T	SNP	FBgn0003310	S	FBtr0077993	UPSTREAM: 3690 bases
2L	1079123	C	T	SNP	FBgn0003310	S	FBtr0077994	UPSTREAM: 3690 bases
2L	1079123	C	T	SNP	FBgn0015905	ast	FBtr0077952	SPLICE_SITE
2L	1079123	C	T	SNP	FBgn0015905	ast	FBtr0077952	SYNONYMOUS_CODING	N/N	AAC/AAT	326	2565
2L	1079123	C	T	SNP	FBgn0031298	Atg4	FBtr0077953	UPSTREAM: 1790 bases
2L	1079123	C	T	SNP	FBgn0031299	CG4629	FBtr0077990	DOWNSTREAM: 1035 bases
2L	1079123	C	T	SNP	FBgn0031299	CG4629	FBtr0077991	DOWNSTREAM: 1035 bases
2L	1079123	C	T	SNP	FBgn0031299	CG4629	FBtr0077992	DOWNSTREAM: 1035 bases
2L	1079123	C	T	SNP	FBgn0031299	CG4629	FBtr0301094	DOWNSTREAM: 877 bases
2L	10791282	G	A	SNP	FBgn0032301	CG18561	FBtr0080190	DOWNSTREAM: 3950 bases
2L	10791282	G	A	SNP	FBgn0051869	CG31869	FBtr0080189	INTRON				2334
2L	10791282	G	A	SNP	FBgn0051869	CG31869	FBtr0290245	INTRON				1809
2L	10791282	G	A	SNP	FBgn0051869	CG31869	FBtr0290246	INTRON				2334
2L	10791282	G	A	SNP	FBgn0051870	CG31870	FBtr0080137	DOWNSTREAM: 506 bases
2L	10791282	G	A	SNP	FBgn0051870	CG31870	FBtr0080138	DOWNSTREAM: 506 bases
2L	10791378	G	C	SNP	FBgn0032301	CG18561	FBtr0080190	DOWNSTREAM: 4046 bases
2L	10791378	G	C	SNP	FBgn0051869	CG31869	FBtr0080189	INTRON				2334
2L	10791378	G	C	SNP	FBgn0051869	CG31869	FBtr0290245	INTRON				1809
2L	10791378	G	C	SNP	FBgn0051869	CG31869	FBtr0290246	INTRON				2334
2L	10791378	G	C	SNP	FBgn0051870	CG31870	FBtr0080137	DOWNSTREAM: 602 bases
2L	10791378	G	C	SNP	FBgn0051870	CG31870	FBtr0080138	DOWNSTREAM: 602 bases
2L	10791423	G	C	SNP	FBgn0032301	CG18561	FBtr0080190	DOWNSTREAM: 4091 bases
2L	10791423	G	C	SNP	FBgn0051869	CG31869	FBtr0080189	INTRON				2334
2L	10791423	G	C	SNP	FBgn0051869	CG31869	FBtr0290245	INTRON				1809
2L	10791423	G	C	SNP	FBgn0051869	CG31869	FBtr0290246	INTRON				2334
2L	10791423	G	C	SNP	FBgn0051870	CG31870	FBtr0080137	DOWNSTREAM: 647 bases
2L	10791423	G	C	SNP	FBgn0051870	CG31870	FBtr0080138	DOWNSTREAM: 647 bases
2L	10791521	A	G	SNP	FBgn0032301	CG18561	FBtr0080190	DOWNSTREAM: 4189 bases
2L	10791521	A	G	SNP	FBgn0051869	CG31869	FBtr0080189	INTRON				2334
2L	10791521	A	G	SNP	FBgn0051869	CG31869	FBtr0290245	INTRON				1809
2L	10791521	A	G	SNP	FBgn0051869	CG31869	FBtr0290246	INTRON				2334
2L	10791521	A	G	SNP	FBgn0051870	CG31870	FBtr0080137	DOWNSTREAM: 745 bases
2L	10791521	A	G	SNP	FBgn0051870	CG31870	FBtr0080138	DOWNSTREAM: 745 bases
2L	10791540	A	C	SNP	FBgn0032301	CG18561	FBtr0080190	DOWNSTREAM: 4208 bases
2L	10791540	A	C	SNP	FBgn0051869	CG31869	FBtr0080189	INTRON				2334
2L	10791540	A	C	SNP	FBgn0051869	CG31869	FBtr0290245	INTRON				1809
2L	10791540	A	C	SNP	FBgn0051869	CG31869	FBtr0290246	INTRON				2334
2L	10791540	A	C	SNP	FBgn0051870	CG31870	FBtr0080137	DOWNSTREAM: 764 bases
2L	10791540	A	C	SNP	FBgn0051870	CG31870	FBtr0080138	DOWNSTREAM: 764 bases
2L	10791547	G	A	SNP	FBgn0032301	CG18561	FBtr0080190	DOWNSTREAM: 4215 bases
2L	10791547	G	A	SNP	FBgn0051869	CG31869	FBtr0080189	INTRON				2334
2L	10791547	G	A	SNP	FBgn0051869	CG31869	FBtr0290245	INTRON				1809
2L	10791547	G	A	SNP	FBgn0051869	CG31869	FBtr0290246	INTRON				2334
2L	10791547	G	A	SNP	FBgn0051870	CG31870	FBtr0080137	DOWNSTREAM: 771 bases
2L	10791547	G	A	SNP	FBgn0051870	CG31870	FBtr0080138	DOWNSTREAM: 771 bases
2L	10791552	T	C	SNP	FBgn0032301	CG18561	FBtr0080190	DOWNSTREAM: 4220 bases
2L	10791552	T	C	SNP	FBgn0051869	CG31869	FBtr0080189	INTRON				2334
2L	10791552	T	C	SNP	FBgn0051869	CG31869	FBtr0290245	INTRON				1809
2L	10791552	T	C	SNP	FBgn0051869	CG31869	FBtr0290246	INTRON				2334
2L	10791552	T	C	SNP	FBgn0051870	CG31870	FBtr0080137	DOWNSTREAM: 776 bases
2L	10791552	T	C	SNP	FBgn0051870	CG31870	FBtr0080138	DOWNSTREAM: 776 bases
2L	10791555	A	G	SNP	FBgn0032301	CG18561	FBtr0080190	DOWNSTREAM: 4223 bases
2L	10791555	A	G	SNP	FBgn0051869	CG31869	FBtr0080189	INTRON				2334
2L	10791555	A	G	SNP	FBgn0051869	CG31869	FBtr0290245	INTRON				1809
2L	10791555	A	G	SNP	FBgn0051869	CG31869	FBtr0290246	INTRON				2334
2L	10791555	A	G	SNP	FBgn0051870	CG31870	FBtr0080137	DOWNSTREAM: 779 bases
2L	10791555	A	G	SNP	FBgn0051870	CG31870	FBtr0080138	DOWNSTREAM: 779 bases
2L	10791620	A	T	SNP	FBgn0032301	CG18561	FBtr0080190	DOWNSTREAM: 4288 bases
2L	10791620	A	T	SNP	FBgn0051869	CG31869	FBtr0080189	INTRON				2334
2L	10791620	A	T	SNP	FBgn0051869	CG31869	FBtr0290245	INTRON				1809
2L	10791620	A	T	SNP	FBgn0051869	CG31869	FBtr0290246	INTRON				2334
2L	10791620	A	T	SNP	FBgn0051870	CG31870	FBtr0080137	DOWNSTREAM: 844 bases
2L	10791620	A	T	SNP	FBgn0051870	CG31870	FBtr0080138	DOWNSTREAM: 844 bases
2L	10791691	T	C	SNP	FBgn0032301	CG18561	FBtr0080190	DOWNSTREAM: 4359 bases
2L	10791691	T	C	SNP	FBgn0051869	CG31869	FBtr0080189	INTRON				2334
2L	10791691	T	C	SNP	FBgn0051869	CG31869	FBtr0290245	INTRON				1809
2L	10791691	T	C	SNP	FBgn0051869	CG31869	FBtr0290246	INTRON				2334
2L	10791691	T	C	SNP	FBgn0051870	CG31870	FBtr0080137	DOWNSTREAM: 915 bases
2L	10791691	T	C	SNP	FBgn0051870	CG31870	FBtr0080138	DOWNSTREAM: 915 bases
2L	10791926	A	G	SNP	FBgn0032301	CG18561	FBtr0080190	DOWNSTREAM: 4594 bases
2L	10791926	A	G	SNP	FBgn0051869	CG31869	FBtr0080189	INTRON				2334
2L	10791926	A	G	SNP	FBgn0051869	CG31869	FBtr0290245	INTRON				1809
2L	10791926	A	G	SNP	FBgn0051869	CG31869	FBtr0290246	INTRON				2334
2L	10791926	A	G	SNP	FBgn0051870	CG31870	FBtr0080137	DOWNSTREAM: 1150 bases
2L	10791926	A	G	SNP	FBgn0051870	CG31870	FBtr0080138	DOWNSTREAM: 1150 bases
2L	10791993	C	T	SNP	FBgn0032301	CG18561	FBtr0080190	DOWNSTREAM: 4661 bases
2L	10791993	C	T	SNP	FBgn0051869	CG31869	FBtr0080189	INTRON				2334
2L	10791993	C	T	SNP	FBgn0051869	CG31869	FBtr0290245	INTRON				1809
2L	10791993	C	T	SNP	FBgn0051869	CG31869	FBtr0290246	INTRON				2334
2L	10791993	C	T	SNP	FBgn0051870	CG31870	FBtr0080137	DOWNSTREAM: 1217 bases
2L	10791993	C	T	SNP	FBgn0051870	CG31870	FBtr0080138	DOWNSTREAM: 1217 bases
2L	10792029	T	C	SNP	FBgn0032301	CG18561	FBtr0080190	DOWNSTREAM: 4697 bases
2L	10792029	T	C	SNP	FBgn0051869	CG31869	FBtr0080189	INTRON				2334
2L	10792029	T	C	SNP	FBgn0051869	CG31869	FBtr0290245	INTRON				1809
2L	10792029	T	C	SNP	FBgn0051869	CG31869	FBtr0290246	INTRON				2334
2L	10792029	T	C	SNP	FBgn0051870	CG31870	FBtr0080137	DOWNSTREAM: 1253 bases
2L	10792029	T	C	SNP	FBgn0051870	CG31870	FBtr0080138	DOWNSTREAM: 1253 bases
2L	10792102	A	G	SNP	FBgn0032301	CG18561	FBtr0080190	DOWNSTREAM: 4770 bases
2L	10792102	A	G	SNP	FBgn0051869	CG31869	FBtr0080189	INTRON				2334
2L	10792102	A	G	SNP	FBgn0051869	CG31869	FBtr0290245	INTRON				1809
2L	10792102	A	G	SNP	FBgn0051869	CG31869	FBtr0290246	INTRON				2334
2L	10792102	A	G	SNP	FBgn0051870	CG31870	FBtr0080137	DOWNSTREAM: 1326 bases
2L	10792102	A	G	SNP	FBgn0051870	CG31870	FBtr0080138	DOWNSTREAM: 1326 bases
2L	10792111	T	A	SNP	FBgn0032301	CG18561	FBtr0080190	DOWNSTREAM: 4779 bases
2L	10792111	T	A	SNP	FBgn0051869	CG31869	FBtr0080189	INTRON				2334
2L	10792111	T	A	SNP	FBgn0051869	CG31869	FBtr0290245	INTRON				1809
2L	10792111	T	A	SNP	FBgn0051869	CG31869	FBtr0290246	INTRON				2334
2L	10792111	T	A	SNP	FBgn0051870	CG31870	FBtr0080137	DOWNSTREAM: 1335 bases
2L	10792111	T	A	SNP	FBgn0051870	CG31870	FBtr0080138	DOWNSTREAM: 1335 bases
2L	10792203	T	A	SNP	FBgn0032301	CG18561	FBtr0080190	DOWNSTREAM: 4871 bases
2L	10792203	T	A	SNP	FBgn0051869	CG31869	FBtr0080189	INTRON				2334
2L	10792203	T	A	SNP	FBgn0051869	CG31869	FBtr0290245	INTRON				1809
2L	10792203	T	A	SNP	FBgn0051869	CG31869	FBtr0290246	INTRON				2334
2L	10792203	T	A	SNP	FBgn0051870	CG31870	FBtr0080137	DOWNSTREAM: 1427 bases
2L	10792203	T	A	SNP	FBgn0051870	CG31870	FBtr0080138	DOWNSTREAM: 1427 bases
2L	10792213	A	T	SNP	FBgn0032301	CG18561	FBtr0080190	DOWNSTREAM: 4881 bases
2L	10792213	A	T	SNP	FBgn0051869	CG31869	FBtr0080189	INTRON				2334
2L	10792213	A	T	SNP	FBgn0051869	CG31869	FBtr0290245	INTRON				1809
2L	10792213	A	T	SNP	FBgn0051869	CG31869	FBtr0290246	INTRON				2334
2L	10792213	A	T	SNP	FBgn0051870	CG31870	FBtr0080137	DOWNSTREAM: 1437 bases
2L	10792213	A	T	SNP	FBgn0051870	CG31870	FBtr0080138	DOWNSTREAM: 1437 bases
2L	10793639	C	T	SNP	FBgn0032301	CG18561	FBtr0080190	UPSTREAM: 3975 bases
2L	10793639	C	T	SNP	FBgn0051869	CG31869	FBtr0080189	INTRON				2334
2L	10793639	C	T	SNP	FBgn0051869	CG31869	FBtr0290245	INTRON				1809
2L	10793639	C	T	SNP	FBgn0051869	CG31869	FBtr0290246	INTRON				2334
2L	10793639	C	T	SNP	FBgn0051870	CG31870	FBtr0080137	DOWNSTREAM: 2863 bases
2L	10793639	C	T	SNP	FBgn0051870	CG31870	FBtr0080138	DOWNSTREAM: 2863 bases
2L	1079393	A	G	SNP	FBgn0003310	S	FBtr0077993	UPSTREAM: 3420 bases
2L	1079393	A	G	SNP	FBgn0003310	S	FBtr0077994	UPSTREAM: 3420 bases
2L	1079393	A	G	SNP	FBgn0015905	ast	FBtr0077952	SYNONYMOUS_CODING	E/E	GAA/GAG	416	2565
2L	1079393	A	G	SNP	FBgn0031298	Atg4	FBtr0077953	UPSTREAM: 1520 bases
2L	1079393	A	G	SNP	FBgn0031299	CG4629	FBtr0077990	DOWNSTREAM: 1305 bases
2L	1079393	A	G	SNP	FBgn0031299	CG4629	FBtr0077991	DOWNSTREAM: 1305 bases
2L	1079393	A	G	SNP	FBgn0031299	CG4629	FBtr0077992	DOWNSTREAM: 1305 bases
2L	1079393	A	G	SNP	FBgn0031299	CG4629	FBtr0301094	DOWNSTREAM: 1147 bases
2L	10794854	G	T	SNP	FBgn0032301	CG18561	FBtr0080190	UPSTREAM: 2760 bases
2L	10794854	G	T	SNP	FBgn0051869	CG31869	FBtr0080189	INTRON				2334
2L	10794854	G	T	SNP	FBgn0051869	CG31869	FBtr0290245	INTRON				1809
2L	10794854	G	T	SNP	FBgn0051869	CG31869	FBtr0290246	INTRON				2334
2L	10794854	G	T	SNP	FBgn0051870	CG31870	FBtr0080137	DOWNSTREAM: 4078 bases
2L	10794854	G	T	SNP	FBgn0051870	CG31870	FBtr0080138	DOWNSTREAM: 4078 bases
2L	10794855	C	T	SNP	FBgn0032301	CG18561	FBtr0080190	UPSTREAM: 2759 bases
2L	10794855	C	T	SNP	FBgn0051869	CG31869	FBtr0080189	INTRON				2334
2L	10794855	C	T	SNP	FBgn0051869	CG31869	FBtr0290245	INTRON				1809
2L	10794855	C	T	SNP	FBgn0051869	CG31869	FBtr0290246	INTRON				2334
2L	10794855	C	T	SNP	FBgn0051870	CG31870	FBtr0080137	DOWNSTREAM: 4079 bases
2L	10794855	C	T	SNP	FBgn0051870	CG31870	FBtr0080138	DOWNSTREAM: 4079 bases
2L	10794866	G	C	SNP	FBgn0032301	CG18561	FBtr0080190	UPSTREAM: 2748 bases
2L	10794866	G	C	SNP	FBgn0051869	CG31869	FBtr0080189	INTRON				2334
2L	10794866	G	C	SNP	FBgn0051869	CG31869	FBtr0290245	INTRON				1809
2L	10794866	G	C	SNP	FBgn0051869	CG31869	FBtr0290246	INTRON				2334
2L	10794866	G	C	SNP	FBgn0051870	CG31870	FBtr0080137	DOWNSTREAM: 4090 bases
2L	10794866	G	C	SNP	FBgn0051870	CG31870	FBtr0080138	DOWNSTREAM: 4090 bases
2L	10794890	A	G	SNP	FBgn0032301	CG18561	FBtr0080190	UPSTREAM: 2724 bases
2L	10794890	A	G	SNP	FBgn0051869	CG31869	FBtr0080189	INTRON				2334
2L	10794890	A	G	SNP	FBgn0051869	CG31869	FBtr0290245	INTRON				1809
2L	10794890	A	G	SNP	FBgn0051869	CG31869	FBtr0290246	INTRON				2334
2L	10794890	A	G	SNP	FBgn0051870	CG31870	FBtr0080137	DOWNSTREAM: 4114 bases
2L	10794890	A	G	SNP	FBgn0051870	CG31870	FBtr0080138	DOWNSTREAM: 4114 bases
2L	10795742	T	G	SNP	FBgn0032301	CG18561	FBtr0080190	UPSTREAM: 1872 bases
2L	10795742	T	G	SNP	FBgn0051869	CG31869	FBtr0080189	INTRON				2334
2L	10795742	T	G	SNP	FBgn0051869	CG31869	FBtr0290245	INTRON				1809
2L	10795742	T	G	SNP	FBgn0051869	CG31869	FBtr0290246	INTRON				2334
2L	10795742	T	G	SNP	FBgn0051870	CG31870	FBtr0080137	DOWNSTREAM: 4966 bases
2L	10795742	T	G	SNP	FBgn0051870	CG31870	FBtr0080138	DOWNSTREAM: 4966 bases
2L	10795743	A	G	SNP	FBgn0032301	CG18561	FBtr0080190	UPSTREAM: 1871 bases
2L	10795743	A	G	SNP	FBgn0051869	CG31869	FBtr0080189	INTRON				2334
2L	10795743	A	G	SNP	FBgn0051869	CG31869	FBtr0290245	INTRON				1809
2L	10795743	A	G	SNP	FBgn0051869	CG31869	FBtr0290246	INTRON				2334
2L	10795743	A	G	SNP	FBgn0051870	CG31870	FBtr0080137	DOWNSTREAM: 4967 bases
2L	10795743	A	G	SNP	FBgn0051870	CG31870	FBtr0080138	DOWNSTREAM: 4967 bases
2L	1079660	G	A	SNP	FBgn0003310	S	FBtr0077993	UPSTREAM: 3153 bases
2L	1079660	G	A	SNP	FBgn0003310	S	FBtr0077994	UPSTREAM: 3153 bases
2L	1079660	G	A	SNP	FBgn0015905	ast	FBtr0077952	SYNONYMOUS_CODING	V/V	GTG/GTA	505	2565
2L	1079660	G	A	SNP	FBgn0031298	Atg4	FBtr0077953	UPSTREAM: 1253 bases
2L	1079660	G	A	SNP	FBgn0031299	CG4629	FBtr0077990	DOWNSTREAM: 1572 bases
2L	1079660	G	A	SNP	FBgn0031299	CG4629	FBtr0077991	DOWNSTREAM: 1572 bases
2L	1079660	G	A	SNP	FBgn0031299	CG4629	FBtr0077992	DOWNSTREAM: 1572 bases
2L	1079660	G	A	SNP	FBgn0031299	CG4629	FBtr0301094	DOWNSTREAM: 1414 bases
2L	10797823	A	G	SNP	FBgn0051869	CG31869	FBtr0080189	INTRON				2334
2L	10797823	A	G	SNP	FBgn0051869	CG31869	FBtr0290245	INTRON				1809
2L	10797823	A	G	SNP	FBgn0051869	CG31869	FBtr0290246	INTRON				2334
2L	10797825	A	C	SNP	FBgn0051869	CG31869	FBtr0080189	INTRON				2334
2L	10797825	A	C	SNP	FBgn0051869	CG31869	FBtr0290245	INTRON				1809
2L	10797825	A	C	SNP	FBgn0051869	CG31869	FBtr0290246	INTRON				2334
2L	1079784	C	A	SNP	FBgn0003310	S	FBtr0077993	UPSTREAM: 3029 bases
2L	1079784	C	A	SNP	FBgn0003310	S	FBtr0077994	UPSTREAM: 3029 bases
2L	1079784	C	A	SNP	FBgn0015905	ast	FBtr0077952	NON_SYNONYMOUS_CODING	L/I	CTT/ATT	547	2565
2L	1079784	C	A	SNP	FBgn0031298	Atg4	FBtr0077953	UPSTREAM: 1129 bases
2L	1079784	C	A	SNP	FBgn0031299	CG4629	FBtr0077990	DOWNSTREAM: 1696 bases
2L	1079784	C	A	SNP	FBgn0031299	CG4629	FBtr0077991	DOWNSTREAM: 1696 bases
2L	1079784	C	A	SNP	FBgn0031299	CG4629	FBtr0077992	DOWNSTREAM: 1696 bases
2L	1079784	C	A	SNP	FBgn0031299	CG4629	FBtr0301094	DOWNSTREAM: 1538 bases
2L	10798379	T	A	SNP	FBgn0051869	CG31869	FBtr0080189	INTRON				2334
2L	10798379	T	A	SNP	FBgn0051869	CG31869	FBtr0290245	INTRON				1809
2L	10798379	T	A	SNP	FBgn0051869	CG31869	FBtr0290246	INTRON				2334
2L	1079843	T	C	SNP	FBgn0003310	S	FBtr0077993	UPSTREAM: 2970 bases
2L	1079843	T	C	SNP	FBgn0003310	S	FBtr0077994	UPSTREAM: 2970 bases
2L	1079843	T	C	SNP	FBgn0015905	ast	FBtr0077952	SYNONYMOUS_CODING	D/D	GAT/GAC	566	2565
2L	1079843	T	C	SNP	FBgn0031298	Atg4	FBtr0077953	UPSTREAM: 1070 bases
2L	1079843	T	C	SNP	FBgn0031299	CG4629	FBtr0077990	DOWNSTREAM: 1755 bases
2L	1079843	T	C	SNP	FBgn0031299	CG4629	FBtr0077991	DOWNSTREAM: 1755 bases
2L	1079843	T	C	SNP	FBgn0031299	CG4629	FBtr0077992	DOWNSTREAM: 1755 bases
2L	1079843	T	C	SNP	FBgn0031299	CG4629	FBtr0301094	DOWNSTREAM: 1597 bases
2L	10798627	T	A	SNP	FBgn0051869	CG31869	FBtr0080189	INTRON				2334
2L	10798627	T	A	SNP	FBgn0051869	CG31869	FBtr0290245	INTRON				1809
2L	10798627	T	A	SNP	FBgn0051869	CG31869	FBtr0290246	INTRON				2334
2L	10798685	C	T	SNP	FBgn0051869	CG31869	FBtr0080189	INTRON				2334
2L	10798685	C	T	SNP	FBgn0051869	CG31869	FBtr0290245	INTRON				1809
2L	10798685	C	T	SNP	FBgn0051869	CG31869	FBtr0290246	INTRON				2334
2L	10798688	C	T	SNP	FBgn0051869	CG31869	FBtr0080189	INTRON				2334
2L	10798688	C	T	SNP	FBgn0051869	CG31869	FBtr0290245	INTRON				1809
2L	10798688	C	T	SNP	FBgn0051869	CG31869	FBtr0290246	INTRON				2334
2L	10798808	G	A	SNP	FBgn0051869	CG31869	FBtr0080189	INTRON				2334
2L	10798808	G	A	SNP	FBgn0051869	CG31869	FBtr0290245	INTRON				1809
2L	10798808	G	A	SNP	FBgn0051869	CG31869	FBtr0290246	INTRON				2334
2L	10798818	T	C	SNP	FBgn0051869	CG31869	FBtr0080189	INTRON				2334
2L	10798818	T	C	SNP	FBgn0051869	CG31869	FBtr0290245	INTRON				1809
2L	10798818	T	C	SNP	FBgn0051869	CG31869	FBtr0290246	INTRON				2334
2L	1079885	C	T	SNP	FBgn0003310	S	FBtr0077993	UPSTREAM: 2928 bases
2L	1079885	C	T	SNP	FBgn0003310	S	FBtr0077994	UPSTREAM: 2928 bases
2L	1079885	C	T	SNP	FBgn0015905	ast	FBtr0077952	SYNONYMOUS_CODING	D/D	GAC/GAT	580	2565
2L	1079885	C	T	SNP	FBgn0031298	Atg4	FBtr0077953	UPSTREAM: 1028 bases
2L	1079885	C	T	SNP	FBgn0031299	CG4629	FBtr0077990	DOWNSTREAM: 1797 bases
2L	1079885	C	T	SNP	FBgn0031299	CG4629	FBtr0077991	DOWNSTREAM: 1797 bases
2L	1079885	C	T	SNP	FBgn0031299	CG4629	FBtr0077992	DOWNSTREAM: 1797 bases
2L	1079885	C	T	SNP	FBgn0031299	CG4629	FBtr0301094	DOWNSTREAM: 1639 bases
2L	10799310	G	C	SNP	FBgn0011676	Nos	FBtr0080188	DOWNSTREAM: 43 bases
2L	10799310	G	C	SNP	FBgn0011676	Nos	FBtr0100484	DOWNSTREAM: 43 bases
2L	10799310	G	C	SNP	FBgn0011676	Nos	FBtr0100486	DOWNSTREAM: 43 bases
2L	10799310	G	C	SNP	FBgn0011676	Nos	FBtr0100487	DOWNSTREAM: 43 bases
2L	10799310	G	C	SNP	FBgn0011676	Nos	FBtr0100488	DOWNSTREAM: 43 bases
2L	10799310	G	C	SNP	FBgn0011676	Nos	FBtr0100489	DOWNSTREAM: 43 bases
2L	10799310	G	C	SNP	FBgn0011676	Nos	FBtr0100490	DOWNSTREAM: 43 bases
2L	10799310	G	C	SNP	FBgn0011676	Nos	FBtr0100491	DOWNSTREAM: 43 bases
2L	10799310	G	C	SNP	FBgn0011676	Nos	FBtr0100492	DOWNSTREAM: 43 bases
2L	10799310	G	C	SNP	FBgn0011676	Nos	FBtr0100493	DOWNSTREAM: 43 bases
2L	10799310	G	C	SNP	FBgn0051869	CG31869	FBtr0080189	INTRON				2334
2L	10799310	G	C	SNP	FBgn0051869	CG31869	FBtr0290245	INTRON				1809
2L	10799310	G	C	SNP	FBgn0051869	CG31869	FBtr0290246	INTRON				2334
2L	10799324	T	A	SNP	FBgn0011676	Nos	FBtr0080188	DOWNSTREAM: 57 bases
2L	10799324	T	A	SNP	FBgn0011676	Nos	FBtr0100484	DOWNSTREAM: 57 bases
2L	10799324	T	A	SNP	FBgn0011676	Nos	FBtr0100486	DOWNSTREAM: 57 bases
2L	10799324	T	A	SNP	FBgn0011676	Nos	FBtr0100487	DOWNSTREAM: 57 bases
2L	10799324	T	A	SNP	FBgn0011676	Nos	FBtr0100488	DOWNSTREAM: 57 bases
2L	10799324	T	A	SNP	FBgn0011676	Nos	FBtr0100489	DOWNSTREAM: 57 bases
2L	10799324	T	A	SNP	FBgn0011676	Nos	FBtr0100490	DOWNSTREAM: 57 bases
2L	10799324	T	A	SNP	FBgn0011676	Nos	FBtr0100491	DOWNSTREAM: 57 bases
2L	10799324	T	A	SNP	FBgn0011676	Nos	FBtr0100492	DOWNSTREAM: 57 bases
2L	10799324	T	A	SNP	FBgn0011676	Nos	FBtr0100493	DOWNSTREAM: 57 bases
2L	10799324	T	A	SNP	FBgn0051869	CG31869	FBtr0080189	INTRON				2334
2L	10799324	T	A	SNP	FBgn0051869	CG31869	FBtr0290245	INTRON				1809
2L	10799324	T	A	SNP	FBgn0051869	CG31869	FBtr0290246	INTRON				2334
2L	10799393	T	C	SNP	FBgn0011676	Nos	FBtr0080188	DOWNSTREAM: 126 bases
2L	10799393	T	C	SNP	FBgn0011676	Nos	FBtr0100484	DOWNSTREAM: 126 bases
2L	10799393	T	C	SNP	FBgn0011676	Nos	FBtr0100486	DOWNSTREAM: 126 bases
2L	10799393	T	C	SNP	FBgn0011676	Nos	FBtr0100487	DOWNSTREAM: 126 bases
2L	10799393	T	C	SNP	FBgn0011676	Nos	FBtr0100488	DOWNSTREAM: 126 bases
2L	10799393	T	C	SNP	FBgn0011676	Nos	FBtr0100489	DOWNSTREAM: 126 bases
2L	10799393	T	C	SNP	FBgn0011676	Nos	FBtr0100490	DOWNSTREAM: 126 bases
2L	10799393	T	C	SNP	FBgn0011676	Nos	FBtr0100491	DOWNSTREAM: 126 bases
2L	10799393	T	C	SNP	FBgn0011676	Nos	FBtr0100492	DOWNSTREAM: 126 bases
2L	10799393	T	C	SNP	FBgn0011676	Nos	FBtr0100493	DOWNSTREAM: 126 bases
2L	10799393	T	C	SNP	FBgn0051869	CG31869	FBtr0080189	INTRON				2334
2L	10799393	T	C	SNP	FBgn0051869	CG31869	FBtr0290245	INTRON				1809
2L	10799393	T	C	SNP	FBgn0051869	CG31869	FBtr0290246	INTRON				2334
2L	10799516	C	T	SNP	FBgn0011676	Nos	FBtr0080188	DOWNSTREAM: 249 bases
2L	10799516	C	T	SNP	FBgn0011676	Nos	FBtr0100484	DOWNSTREAM: 249 bases
2L	10799516	C	T	SNP	FBgn0011676	Nos	FBtr0100486	DOWNSTREAM: 249 bases
2L	10799516	C	T	SNP	FBgn0011676	Nos	FBtr0100487	DOWNSTREAM: 249 bases
2L	10799516	C	T	SNP	FBgn0011676	Nos	FBtr0100488	DOWNSTREAM: 249 bases
2L	10799516	C	T	SNP	FBgn0011676	Nos	FBtr0100489	DOWNSTREAM: 249 bases
2L	10799516	C	T	SNP	FBgn0011676	Nos	FBtr0100490	DOWNSTREAM: 249 bases
2L	10799516	C	T	SNP	FBgn0011676	Nos	FBtr0100491	DOWNSTREAM: 249 bases
2L	10799516	C	T	SNP	FBgn0011676	Nos	FBtr0100492	DOWNSTREAM: 249 bases
2L	10799516	C	T	SNP	FBgn0011676	Nos	FBtr0100493	DOWNSTREAM: 249 bases
2L	10799516	C	T	SNP	FBgn0051869	CG31869	FBtr0080189	INTRON				2334
2L	10799516	C	T	SNP	FBgn0051869	CG31869	FBtr0290245	INTRON				1809
2L	10799516	C	T	SNP	FBgn0051869	CG31869	FBtr0290246	INTRON				2334
2L	10799579	C	T	SNP	FBgn0011676	Nos	FBtr0080188	DOWNSTREAM: 312 bases
2L	10799579	C	T	SNP	FBgn0011676	Nos	FBtr0100484	DOWNSTREAM: 312 bases
2L	10799579	C	T	SNP	FBgn0011676	Nos	FBtr0100486	DOWNSTREAM: 312 bases
2L	10799579	C	T	SNP	FBgn0011676	Nos	FBtr0100487	DOWNSTREAM: 312 bases
2L	10799579	C	T	SNP	FBgn0011676	Nos	FBtr0100488	DOWNSTREAM: 312 bases
2L	10799579	C	T	SNP	FBgn0011676	Nos	FBtr0100489	DOWNSTREAM: 312 bases
2L	10799579	C	T	SNP	FBgn0011676	Nos	FBtr0100490	DOWNSTREAM: 312 bases
2L	10799579	C	T	SNP	FBgn0011676	Nos	FBtr0100491	DOWNSTREAM: 312 bases
2L	10799579	C	T	SNP	FBgn0011676	Nos	FBtr0100492	DOWNSTREAM: 312 bases
2L	10799579	C	T	SNP	FBgn0011676	Nos	FBtr0100493	DOWNSTREAM: 312 bases
2L	10799579	C	T	SNP	FBgn0051869	CG31869	FBtr0080189	INTRON				2334
2L	10799579	C	T	SNP	FBgn0051869	CG31869	FBtr0290245	INTRON				1809
2L	10799579	C	T	SNP	FBgn0051869	CG31869	FBtr0290246	INTRON				2334
2L	10799582	G	A	SNP	FBgn0011676	Nos	FBtr0080188	DOWNSTREAM: 315 bases
2L	10799582	G	A	SNP	FBgn0011676	Nos	FBtr0100484	DOWNSTREAM: 315 bases
2L	10799582	G	A	SNP	FBgn0011676	Nos	FBtr0100486	DOWNSTREAM: 315 bases
2L	10799582	G	A	SNP	FBgn0011676	Nos	FBtr0100487	DOWNSTREAM: 315 bases
2L	10799582	G	A	SNP	FBgn0011676	Nos	FBtr0100488	DOWNSTREAM: 315 bases
2L	10799582	G	A	SNP	FBgn0011676	Nos	FBtr0100489	DOWNSTREAM: 315 bases
2L	10799582	G	A	SNP	FBgn0011676	Nos	FBtr0100490	DOWNSTREAM: 315 bases
2L	10799582	G	A	SNP	FBgn0011676	Nos	FBtr0100491	DOWNSTREAM: 315 bases
2L	10799582	G	A	SNP	FBgn0011676	Nos	FBtr0100492	DOWNSTREAM: 315 bases
2L	10799582	G	A	SNP	FBgn0011676	Nos	FBtr0100493	DOWNSTREAM: 315 bases
2L	10799582	G	A	SNP	FBgn0051869	CG31869	FBtr0080189	INTRON				2334
2L	10799582	G	A	SNP	FBgn0051869	CG31869	FBtr0290245	INTRON				1809
2L	10799582	G	A	SNP	FBgn0051869	CG31869	FBtr0290246	INTRON				2334
2L	10799586	C	T	SNP	FBgn0011676	Nos	FBtr0080188	DOWNSTREAM: 319 bases
2L	10799586	C	T	SNP	FBgn0011676	Nos	FBtr0100484	DOWNSTREAM: 319 bases
2L	10799586	C	T	SNP	FBgn0011676	Nos	FBtr0100486	DOWNSTREAM: 319 bases
2L	10799586	C	T	SNP	FBgn0011676	Nos	FBtr0100487	DOWNSTREAM: 319 bases
2L	10799586	C	T	SNP	FBgn0011676	Nos	FBtr0100488	DOWNSTREAM: 319 bases
2L	10799586	C	T	SNP	FBgn0011676	Nos	FBtr0100489	DOWNSTREAM: 319 bases
2L	10799586	C	T	SNP	FBgn0011676	Nos	FBtr0100490	DOWNSTREAM: 319 bases
2L	10799586	C	T	SNP	FBgn0011676	Nos	FBtr0100491	DOWNSTREAM: 319 bases
2L	10799586	C	T	SNP	FBgn0011676	Nos	FBtr0100492	DOWNSTREAM: 319 bases
2L	10799586	C	T	SNP	FBgn0011676	Nos	FBtr0100493	DOWNSTREAM: 319 bases
2L	10799586	C	T	SNP	FBgn0051869	CG31869	FBtr0080189	INTRON				2334
2L	10799586	C	T	SNP	FBgn0051869	CG31869	FBtr0290245	INTRON				1809
2L	10799586	C	T	SNP	FBgn0051869	CG31869	FBtr0290246	INTRON				2334
2L	10799636	A	C	SNP	FBgn0011676	Nos	FBtr0080188	DOWNSTREAM: 369 bases
2L	10799636	A	C	SNP	FBgn0011676	Nos	FBtr0100484	DOWNSTREAM: 369 bases
2L	10799636	A	C	SNP	FBgn0011676	Nos	FBtr0100486	DOWNSTREAM: 369 bases
2L	10799636	A	C	SNP	FBgn0011676	Nos	FBtr0100487	DOWNSTREAM: 369 bases
2L	10799636	A	C	SNP	FBgn0011676	Nos	FBtr0100488	DOWNSTREAM: 369 bases
2L	10799636	A	C	SNP	FBgn0011676	Nos	FBtr0100489	DOWNSTREAM: 369 bases
2L	10799636	A	C	SNP	FBgn0011676	Nos	FBtr0100490	DOWNSTREAM: 369 bases
2L	10799636	A	C	SNP	FBgn0011676	Nos	FBtr0100491	DOWNSTREAM: 369 bases
2L	10799636	A	C	SNP	FBgn0011676	Nos	FBtr0100492	DOWNSTREAM: 369 bases
2L	10799636	A	C	SNP	FBgn0011676	Nos	FBtr0100493	DOWNSTREAM: 369 bases
2L	10799636	A	C	SNP	FBgn0051869	CG31869	FBtr0080189	INTRON				2334
2L	10799636	A	C	SNP	FBgn0051869	CG31869	FBtr0290245	INTRON				1809
2L	10799636	A	C	SNP	FBgn0051869	CG31869	FBtr0290246	INTRON				2334
2L	1079969	T	C	SNP	FBgn0003310	S	FBtr0077993	UPSTREAM: 2844 bases
2L	1079969	T	C	SNP	FBgn0003310	S	FBtr0077994	UPSTREAM: 2844 bases
2L	1079969	T	C	SNP	FBgn0015905	ast	FBtr0077952	SYNONYMOUS_CODING	L/L	CTT/CTC	608	2565
2L	1079969	T	C	SNP	FBgn0031298	Atg4	FBtr0077953	UPSTREAM: 944 bases
2L	1079969	T	C	SNP	FBgn0031299	CG4629	FBtr0077990	DOWNSTREAM: 1881 bases
2L	1079969	T	C	SNP	FBgn0031299	CG4629	FBtr0077991	DOWNSTREAM: 1881 bases
2L	1079969	T	C	SNP	FBgn0031299	CG4629	FBtr0077992	DOWNSTREAM: 1881 bases
2L	1079969	T	C	SNP	FBgn0031299	CG4629	FBtr0301094	DOWNSTREAM: 1723 bases
2L	1079996	T	C	SNP	FBgn0003310	S	FBtr0077993	UPSTREAM: 2817 bases
2L	1079996	T	C	SNP	FBgn0003310	S	FBtr0077994	UPSTREAM: 2817 bases
2L	1079996	T	C	SNP	FBgn0015905	ast	FBtr0077952	SYNONYMOUS_CODING	D/D	GAT/GAC	617	2565
2L	1079996	T	C	SNP	FBgn0031298	Atg4	FBtr0077953	UPSTREAM: 917 bases
2L	1079996	T	C	SNP	FBgn0031299	CG4629	FBtr0077990	DOWNSTREAM: 1908 bases
2L	1079996	T	C	SNP	FBgn0031299	CG4629	FBtr0077991	DOWNSTREAM: 1908 bases
2L	1079996	T	C	SNP	FBgn0031299	CG4629	FBtr0077992	DOWNSTREAM: 1908 bases
2L	1079996	T	C	SNP	FBgn0031299	CG4629	FBtr0301094	DOWNSTREAM: 1750 bases
2L	10800405	A	T	SNP	FBgn0011676	Nos	FBtr0080188	DOWNSTREAM: 1138 bases
2L	10800405	A	T	SNP	FBgn0011676	Nos	FBtr0100484	DOWNSTREAM: 1138 bases
2L	10800405	A	T	SNP	FBgn0011676	Nos	FBtr0100486	DOWNSTREAM: 1138 bases
2L	10800405	A	T	SNP	FBgn0011676	Nos	FBtr0100487	DOWNSTREAM: 1138 bases
2L	10800405	A	T	SNP	FBgn0011676	Nos	FBtr0100488	DOWNSTREAM: 1138 bases
2L	10800405	A	T	SNP	FBgn0011676	Nos	FBtr0100489	DOWNSTREAM: 1138 bases
2L	10800405	A	T	SNP	FBgn0011676	Nos	FBtr0100490	DOWNSTREAM: 1138 bases
2L	10800405	A	T	SNP	FBgn0011676	Nos	FBtr0100491	DOWNSTREAM: 1138 bases
2L	10800405	A	T	SNP	FBgn0011676	Nos	FBtr0100492	DOWNSTREAM: 1138 bases
2L	10800405	A	T	SNP	FBgn0011676	Nos	FBtr0100493	DOWNSTREAM: 1138 bases
2L	10800405	A	T	SNP	FBgn0051869	CG31869	FBtr0080189	INTRON				2334
2L	10800405	A	T	SNP	FBgn0051869	CG31869	FBtr0290245	INTRON				1809
2L	10800405	A	T	SNP	FBgn0051869	CG31869	FBtr0290246	INTRON				2334
2L	10800425	A	G	SNP	FBgn0011676	Nos	FBtr0080188	DOWNSTREAM: 1158 bases
2L	10800425	A	G	SNP	FBgn0011676	Nos	FBtr0100484	DOWNSTREAM: 1158 bases
2L	10800425	A	G	SNP	FBgn0011676	Nos	FBtr0100486	DOWNSTREAM: 1158 bases
2L	10800425	A	G	SNP	FBgn0011676	Nos	FBtr0100487	DOWNSTREAM: 1158 bases
2L	10800425	A	G	SNP	FBgn0011676	Nos	FBtr0100488	DOWNSTREAM: 1158 bases
2L	10800425	A	G	SNP	FBgn0011676	Nos	FBtr0100489	DOWNSTREAM: 1158 bases
2L	10800425	A	G	SNP	FBgn0011676	Nos	FBtr0100490	DOWNSTREAM: 1158 bases
2L	10800425	A	G	SNP	FBgn0011676	Nos	FBtr0100491	DOWNSTREAM: 1158 bases
2L	10800425	A	G	SNP	FBgn0011676	Nos	FBtr0100492	DOWNSTREAM: 1158 bases
2L	10800425	A	G	SNP	FBgn0011676	Nos	FBtr0100493	DOWNSTREAM: 1158 bases
2L	10800425	A	G	SNP	FBgn0051869	CG31869	FBtr0080189	INTRON				2334
2L	10800425	A	G	SNP	FBgn0051869	CG31869	FBtr0290245	INTRON				1809
2L	10800425	A	G	SNP	FBgn0051869	CG31869	FBtr0290246	INTRON				2334
2L	10800719	A	T	SNP	FBgn0011676	Nos	FBtr0080188	DOWNSTREAM: 1452 bases
2L	10800719	A	T	SNP	FBgn0011676	Nos	FBtr0100484	DOWNSTREAM: 1452 bases
2L	10800719	A	T	SNP	FBgn0011676	Nos	FBtr0100486	DOWNSTREAM: 1452 bases
2L	10800719	A	T	SNP	FBgn0011676	Nos	FBtr0100487	DOWNSTREAM: 1452 bases
2L	10800719	A	T	SNP	FBgn0011676	Nos	FBtr0100488	DOWNSTREAM: 1452 bases
2L	10800719	A	T	SNP	FBgn0011676	Nos	FBtr0100489	DOWNSTREAM: 1452 bases
2L	10800719	A	T	SNP	FBgn0011676	Nos	FBtr0100490	DOWNSTREAM: 1452 bases
2L	10800719	A	T	SNP	FBgn0011676	Nos	FBtr0100491	DOWNSTREAM: 1452 bases
2L	10800719	A	T	SNP	FBgn0011676	Nos	FBtr0100492	DOWNSTREAM: 1452 bases
2L	10800719	A	T	SNP	FBgn0011676	Nos	FBtr0100493	DOWNSTREAM: 1452 bases
2L	10800719	A	T	SNP	FBgn0051869	CG31869	FBtr0080189	5PRIME_UTR: 47 bases from TSS
2L	10800719	A	T	SNP	FBgn0051869	CG31869	FBtr0290245	5PRIME_UTR: 659 bases from TSS
2L	10800719	A	T	SNP	FBgn0051869	CG31869	FBtr0290246	5PRIME_UTR: 47 bases from TSS
2L	10800722	G	C	SNP	FBgn0011676	Nos	FBtr0080188	DOWNSTREAM: 1455 bases
2L	10800722	G	C	SNP	FBgn0011676	Nos	FBtr0100484	DOWNSTREAM: 1455 bases
2L	10800722	G	C	SNP	FBgn0011676	Nos	FBtr0100486	DOWNSTREAM: 1455 bases
2L	10800722	G	C	SNP	FBgn0011676	Nos	FBtr0100487	DOWNSTREAM: 1455 bases
2L	10800722	G	C	SNP	FBgn0011676	Nos	FBtr0100488	DOWNSTREAM: 1455 bases
2L	10800722	G	C	SNP	FBgn0011676	Nos	FBtr0100489	DOWNSTREAM: 1455 bases
2L	10800722	G	C	SNP	FBgn0011676	Nos	FBtr0100490	DOWNSTREAM: 1455 bases
2L	10800722	G	C	SNP	FBgn0011676	Nos	FBtr0100491	DOWNSTREAM: 1455 bases
2L	10800722	G	C	SNP	FBgn0011676	Nos	FBtr0100492	DOWNSTREAM: 1455 bases
2L	10800722	G	C	SNP	FBgn0011676	Nos	FBtr0100493	DOWNSTREAM: 1455 bases
2L	10800722	G	C	SNP	FBgn0051869	CG31869	FBtr0080189	5PRIME_UTR: 50 bases from TSS
2L	10800722	G	C	SNP	FBgn0051869	CG31869	FBtr0290245	5PRIME_UTR: 662 bases from TSS
2L	10800722	G	C	SNP	FBgn0051869	CG31869	FBtr0290246	5PRIME_UTR: 50 bases from TSS
2L	10800782	G	T	SNP	FBgn0011676	Nos	FBtr0080188	DOWNSTREAM: 1515 bases
2L	10800782	G	T	SNP	FBgn0011676	Nos	FBtr0100484	DOWNSTREAM: 1515 bases
2L	10800782	G	T	SNP	FBgn0011676	Nos	FBtr0100486	DOWNSTREAM: 1515 bases
2L	10800782	G	T	SNP	FBgn0011676	Nos	FBtr0100487	DOWNSTREAM: 1515 bases
2L	10800782	G	T	SNP	FBgn0011676	Nos	FBtr0100488	DOWNSTREAM: 1515 bases
2L	10800782	G	T	SNP	FBgn0011676	Nos	FBtr0100489	DOWNSTREAM: 1515 bases
2L	10800782	G	T	SNP	FBgn0011676	Nos	FBtr0100490	DOWNSTREAM: 1515 bases
2L	10800782	G	T	SNP	FBgn0011676	Nos	FBtr0100491	DOWNSTREAM: 1515 bases
2L	10800782	G	T	SNP	FBgn0011676	Nos	FBtr0100492	DOWNSTREAM: 1515 bases
2L	10800782	G	T	SNP	FBgn0011676	Nos	FBtr0100493	DOWNSTREAM: 1515 bases
2L	10800782	G	T	SNP	FBgn0051869	CG31869	FBtr0080189	5PRIME_UTR: 110 bases from TSS
2L	10800782	G	T	SNP	FBgn0051869	CG31869	FBtr0290245	5PRIME_UTR: 722 bases from TSS
2L	10800782	G	T	SNP	FBgn0051869	CG31869	FBtr0290246	INTRON				2334
2L	10800956	T	C	SNP	FBgn0011676	Nos	FBtr0080188	DOWNSTREAM: 1689 bases
2L	10800956	T	C	SNP	FBgn0011676	Nos	FBtr0100484	DOWNSTREAM: 1689 bases
2L	10800956	T	C	SNP	FBgn0011676	Nos	FBtr0100486	DOWNSTREAM: 1689 bases
2L	10800956	T	C	SNP	FBgn0011676	Nos	FBtr0100487	DOWNSTREAM: 1689 bases
2L	10800956	T	C	SNP	FBgn0011676	Nos	FBtr0100488	DOWNSTREAM: 1689 bases
2L	10800956	T	C	SNP	FBgn0011676	Nos	FBtr0100489	DOWNSTREAM: 1689 bases
2L	10800956	T	C	SNP	FBgn0011676	Nos	FBtr0100490	DOWNSTREAM: 1689 bases
2L	10800956	T	C	SNP	FBgn0011676	Nos	FBtr0100491	DOWNSTREAM: 1689 bases
2L	10800956	T	C	SNP	FBgn0011676	Nos	FBtr0100492	DOWNSTREAM: 1689 bases
2L	10800956	T	C	SNP	FBgn0011676	Nos	FBtr0100493	DOWNSTREAM: 1689 bases
2L	10800956	T	C	SNP	FBgn0051869	CG31869	FBtr0080189	5PRIME_UTR: 284 bases from TSS
2L	10800956	T	C	SNP	FBgn0051869	CG31869	FBtr0290245	5PRIME_UTR: 896 bases from TSS
2L	10800956	T	C	SNP	FBgn0051869	CG31869	FBtr0290246	UPSTREAM: 4892 bases
2L	10800980	C	A	SNP	FBgn0011676	Nos	FBtr0080188	DOWNSTREAM: 1713 bases
2L	10800980	C	A	SNP	FBgn0011676	Nos	FBtr0100484	DOWNSTREAM: 1713 bases
2L	10800980	C	A	SNP	FBgn0011676	Nos	FBtr0100486	DOWNSTREAM: 1713 bases
2L	10800980	C	A	SNP	FBgn0011676	Nos	FBtr0100487	DOWNSTREAM: 1713 bases
2L	10800980	C	A	SNP	FBgn0011676	Nos	FBtr0100488	DOWNSTREAM: 1713 bases
2L	10800980	C	A	SNP	FBgn0011676	Nos	FBtr0100489	DOWNSTREAM: 1713 bases
2L	10800980	C	A	SNP	FBgn0011676	Nos	FBtr0100490	DOWNSTREAM: 1713 bases
2L	10800980	C	A	SNP	FBgn0011676	Nos	FBtr0100491	DOWNSTREAM: 1713 bases
2L	10800980	C	A	SNP	FBgn0011676	Nos	FBtr0100492	DOWNSTREAM: 1713 bases
2L	10800980	C	A	SNP	FBgn0011676	Nos	FBtr0100493	DOWNSTREAM: 1713 bases
2L	10800980	C	A	SNP	FBgn0051869	CG31869	FBtr0080189	5PRIME_UTR: 308 bases from TSS
2L	10800980	C	A	SNP	FBgn0051869	CG31869	FBtr0290245	5PRIME_UTR: 920 bases from TSS
2L	10800980	C	A	SNP	FBgn0051869	CG31869	FBtr0290246	UPSTREAM: 4868 bases
2L	1080101	T	C	SNP	FBgn0003310	S	FBtr0077993	UPSTREAM: 2712 bases
2L	1080101	T	C	SNP	FBgn0003310	S	FBtr0077994	UPSTREAM: 2712 bases
2L	1080101	T	C	SNP	FBgn0015905	ast	FBtr0077952	SYNONYMOUS_CODING	I/I	ATT/ATC	652	2565
2L	1080101	T	C	SNP	FBgn0031298	Atg4	FBtr0077953	UPSTREAM: 812 bases
2L	1080101	T	C	SNP	FBgn0031299	CG4629	FBtr0077990	DOWNSTREAM: 2013 bases
2L	1080101	T	C	SNP	FBgn0031299	CG4629	FBtr0077991	DOWNSTREAM: 2013 bases
2L	1080101	T	C	SNP	FBgn0031299	CG4629	FBtr0077992	DOWNSTREAM: 2013 bases
2L	1080101	T	C	SNP	FBgn0031299	CG4629	FBtr0301094	DOWNSTREAM: 1855 bases
2L	10801037	A	T	SNP	FBgn0011676	Nos	FBtr0080188	DOWNSTREAM: 1770 bases
2L	10801037	A	T	SNP	FBgn0011676	Nos	FBtr0100484	DOWNSTREAM: 1770 bases
2L	10801037	A	T	SNP	FBgn0011676	Nos	FBtr0100486	DOWNSTREAM: 1770 bases
2L	10801037	A	T	SNP	FBgn0011676	Nos	FBtr0100487	DOWNSTREAM: 1770 bases
2L	10801037	A	T	SNP	FBgn0011676	Nos	FBtr0100488	DOWNSTREAM: 1770 bases
2L	10801037	A	T	SNP	FBgn0011676	Nos	FBtr0100489	DOWNSTREAM: 1770 bases
2L	10801037	A	T	SNP	FBgn0011676	Nos	FBtr0100490	DOWNSTREAM: 1770 bases
2L	10801037	A	T	SNP	FBgn0011676	Nos	FBtr0100491	DOWNSTREAM: 1770 bases
2L	10801037	A	T	SNP	FBgn0011676	Nos	FBtr0100492	DOWNSTREAM: 1770 bases
2L	10801037	A	T	SNP	FBgn0011676	Nos	FBtr0100493	DOWNSTREAM: 1770 bases
2L	10801037	A	T	SNP	FBgn0051869	CG31869	FBtr0080189	5PRIME_UTR: 365 bases from TSS
2L	10801037	A	T	SNP	FBgn0051869	CG31869	FBtr0290245	5PRIME_UTR: 977 bases from TSS
2L	10801037	A	T	SNP	FBgn0051869	CG31869	FBtr0290246	UPSTREAM: 4811 bases
2L	1080119	T	A	SNP	FBgn0003310	S	FBtr0077993	UPSTREAM: 2694 bases
2L	1080119	T	A	SNP	FBgn0003310	S	FBtr0077994	UPSTREAM: 2694 bases
2L	1080119	T	A	SNP	FBgn0015905	ast	FBtr0077952	SYNONYMOUS_CODING	P/P	CCT/CCA	658	2565
2L	1080119	T	A	SNP	FBgn0031298	Atg4	FBtr0077953	UPSTREAM: 794 bases
2L	1080119	T	A	SNP	FBgn0031299	CG4629	FBtr0077990	DOWNSTREAM: 2031 bases
2L	1080119	T	A	SNP	FBgn0031299	CG4629	FBtr0077991	DOWNSTREAM: 2031 bases
2L	1080119	T	A	SNP	FBgn0031299	CG4629	FBtr0077992	DOWNSTREAM: 2031 bases
2L	1080119	T	A	SNP	FBgn0031299	CG4629	FBtr0301094	DOWNSTREAM: 1873 bases
2L	10801325	G	A	SNP	FBgn0011676	Nos	FBtr0080188	DOWNSTREAM: 2058 bases
2L	10801325	G	A	SNP	FBgn0011676	Nos	FBtr0100484	DOWNSTREAM: 2058 bases
2L	10801325	G	A	SNP	FBgn0011676	Nos	FBtr0100486	DOWNSTREAM: 2058 bases
2L	10801325	G	A	SNP	FBgn0011676	Nos	FBtr0100487	DOWNSTREAM: 2058 bases
2L	10801325	G	A	SNP	FBgn0011676	Nos	FBtr0100488	DOWNSTREAM: 2058 bases
2L	10801325	G	A	SNP	FBgn0011676	Nos	FBtr0100489	DOWNSTREAM: 2058 bases
2L	10801325	G	A	SNP	FBgn0011676	Nos	FBtr0100490	DOWNSTREAM: 2058 bases
2L	10801325	G	A	SNP	FBgn0011676	Nos	FBtr0100491	DOWNSTREAM: 2058 bases
2L	10801325	G	A	SNP	FBgn0011676	Nos	FBtr0100492	DOWNSTREAM: 2058 bases
2L	10801325	G	A	SNP	FBgn0011676	Nos	FBtr0100493	DOWNSTREAM: 2058 bases
2L	10801325	G	A	SNP	FBgn0051869	CG31869	FBtr0080189	UPSTREAM: 4784 bases
2L	10801325	G	A	SNP	FBgn0051869	CG31869	FBtr0290245	UPSTREAM: 4784 bases
2L	10801325	G	A	SNP	FBgn0051869	CG31869	FBtr0290246	UPSTREAM: 4523 bases
2L	1080153	G	A	SNP	FBgn0003310	S	FBtr0077993	UPSTREAM: 2660 bases
2L	1080153	G	A	SNP	FBgn0003310	S	FBtr0077994	UPSTREAM: 2660 bases
2L	1080153	G	A	SNP	FBgn0015905	ast	FBtr0077952	NON_SYNONYMOUS_CODING	A/T	GCT/ACT	670	2565
2L	1080153	G	A	SNP	FBgn0031298	Atg4	FBtr0077953	UPSTREAM: 760 bases
2L	1080153	G	A	SNP	FBgn0031299	CG4629	FBtr0077990	DOWNSTREAM: 2065 bases
2L	1080153	G	A	SNP	FBgn0031299	CG4629	FBtr0077991	DOWNSTREAM: 2065 bases
2L	1080153	G	A	SNP	FBgn0031299	CG4629	FBtr0077992	DOWNSTREAM: 2065 bases
2L	1080153	G	A	SNP	FBgn0031299	CG4629	FBtr0301094	DOWNSTREAM: 1907 bases
2L	10801650	T	A	SNP	FBgn0011676	Nos	FBtr0080188	DOWNSTREAM: 2383 bases
2L	10801650	T	A	SNP	FBgn0011676	Nos	FBtr0100484	DOWNSTREAM: 2383 bases
2L	10801650	T	A	SNP	FBgn0011676	Nos	FBtr0100486	DOWNSTREAM: 2383 bases
2L	10801650	T	A	SNP	FBgn0011676	Nos	FBtr0100487	DOWNSTREAM: 2383 bases
2L	10801650	T	A	SNP	FBgn0011676	Nos	FBtr0100488	DOWNSTREAM: 2383 bases
2L	10801650	T	A	SNP	FBgn0011676	Nos	FBtr0100489	DOWNSTREAM: 2383 bases
2L	10801650	T	A	SNP	FBgn0011676	Nos	FBtr0100490	DOWNSTREAM: 2383 bases
2L	10801650	T	A	SNP	FBgn0011676	Nos	FBtr0100491	DOWNSTREAM: 2383 bases
2L	10801650	T	A	SNP	FBgn0011676	Nos	FBtr0100492	DOWNSTREAM: 2383 bases
2L	10801650	T	A	SNP	FBgn0011676	Nos	FBtr0100493	DOWNSTREAM: 2383 bases
2L	10801650	T	A	SNP	FBgn0051869	CG31869	FBtr0080189	UPSTREAM: 4459 bases
2L	10801650	T	A	SNP	FBgn0051869	CG31869	FBtr0290245	UPSTREAM: 4459 bases
2L	10801650	T	A	SNP	FBgn0051869	CG31869	FBtr0290246	UPSTREAM: 4198 bases
2L	1080185	T	G	SNP	FBgn0003310	S	FBtr0077993	UPSTREAM: 2628 bases
2L	1080185	T	G	SNP	FBgn0003310	S	FBtr0077994	UPSTREAM: 2628 bases
2L	1080185	T	G	SNP	FBgn0015905	ast	FBtr0077952	SYNONYMOUS_CODING	T/T	ACT/ACG	680	2565
2L	1080185	T	G	SNP	FBgn0031298	Atg4	FBtr0077953	UPSTREAM: 728 bases
2L	1080185	T	G	SNP	FBgn0031299	CG4629	FBtr0077990	DOWNSTREAM: 2097 bases
2L	1080185	T	G	SNP	FBgn0031299	CG4629	FBtr0077991	DOWNSTREAM: 2097 bases
2L	1080185	T	G	SNP	FBgn0031299	CG4629	FBtr0077992	DOWNSTREAM: 2097 bases
2L	1080185	T	G	SNP	FBgn0031299	CG4629	FBtr0301094	DOWNSTREAM: 1939 bases
2L	1080227	C	T	SNP	FBgn0003310	S	FBtr0077993	UPSTREAM: 2586 bases
2L	1080227	C	T	SNP	FBgn0003310	S	FBtr0077994	UPSTREAM: 2586 bases
2L	1080227	C	T	SNP	FBgn0015905	ast	FBtr0077952	SYNONYMOUS_CODING	F/F	TTC/TTT	694	2565
2L	1080227	C	T	SNP	FBgn0031298	Atg4	FBtr0077953	UPSTREAM: 686 bases
2L	1080227	C	T	SNP	FBgn0031299	CG4629	FBtr0077990	DOWNSTREAM: 2139 bases
2L	1080227	C	T	SNP	FBgn0031299	CG4629	FBtr0077991	DOWNSTREAM: 2139 bases
2L	1080227	C	T	SNP	FBgn0031299	CG4629	FBtr0077992	DOWNSTREAM: 2139 bases
2L	1080227	C	T	SNP	FBgn0031299	CG4629	FBtr0301094	DOWNSTREAM: 1981 bases
2L	1080353	C	T	SNP	FBgn0003310	S	FBtr0077993	UPSTREAM: 2460 bases
2L	1080353	C	T	SNP	FBgn0003310	S	FBtr0077994	UPSTREAM: 2460 bases
2L	1080353	C	T	SNP	FBgn0015905	ast	FBtr0077952	SYNONYMOUS_CODING	N/N	AAC/AAT	736	2565
2L	1080353	C	T	SNP	FBgn0031298	Atg4	FBtr0077953	UPSTREAM: 560 bases
2L	1080353	C	T	SNP	FBgn0031299	CG4629	FBtr0077990	DOWNSTREAM: 2265 bases
2L	1080353	C	T	SNP	FBgn0031299	CG4629	FBtr0077991	DOWNSTREAM: 2265 bases
2L	1080353	C	T	SNP	FBgn0031299	CG4629	FBtr0077992	DOWNSTREAM: 2265 bases
2L	1080353	C	T	SNP	FBgn0031299	CG4629	FBtr0301094	DOWNSTREAM: 2107 bases
2L	1080452	C	G	SNP	FBgn0003310	S	FBtr0077993	UPSTREAM: 2361 bases
2L	1080452	C	G	SNP	FBgn0003310	S	FBtr0077994	UPSTREAM: 2361 bases
2L	1080452	C	G	SNP	FBgn0015905	ast	FBtr0077952	SYNONYMOUS_CODING	S/S	TCC/TCG	769	2565
2L	1080452	C	G	SNP	FBgn0031298	Atg4	FBtr0077953	UPSTREAM: 461 bases
2L	1080452	C	G	SNP	FBgn0031299	CG4629	FBtr0077990	DOWNSTREAM: 2364 bases
2L	1080452	C	G	SNP	FBgn0031299	CG4629	FBtr0077991	DOWNSTREAM: 2364 bases
2L	1080452	C	G	SNP	FBgn0031299	CG4629	FBtr0077992	DOWNSTREAM: 2364 bases
2L	1080452	C	G	SNP	FBgn0031299	CG4629	FBtr0301094	DOWNSTREAM: 2206 bases
2L	10805221	C	T	SNP	FBgn0011676	Nos	FBtr0080188	INTRON				4050
2L	10805221	C	T	SNP	FBgn0011676	Nos	FBtr0100484	INTRON				2271
2L	10805221	C	T	SNP	FBgn0011676	Nos	FBtr0100486	INTRON				4050
2L	10805221	C	T	SNP	FBgn0011676	Nos	FBtr0100487	INTRON				642
2L	10805221	C	T	SNP	FBgn0011676	Nos	FBtr0100488	INTRON				3735
2L	10805221	C	T	SNP	FBgn0011676	Nos	FBtr0100489	INTRON				2271
2L	10805221	C	T	SNP	FBgn0011676	Nos	FBtr0100490	INTRON				2448
2L	10805221	C	T	SNP	FBgn0011676	Nos	FBtr0100491	INTRON				2115
2L	10805221	C	T	SNP	FBgn0011676	Nos	FBtr0100492	INTRON				2241
2L	10805221	C	T	SNP	FBgn0011676	Nos	FBtr0100493	INTRON				2271
2L	10805221	C	T	SNP	FBgn0051869	CG31869	FBtr0080189	UPSTREAM: 888 bases
2L	10805221	C	T	SNP	FBgn0051869	CG31869	FBtr0290245	UPSTREAM: 888 bases
2L	10805221	C	T	SNP	FBgn0051869	CG31869	FBtr0290246	UPSTREAM: 627 bases
2L	10805235	A	C	SNP	FBgn0011676	Nos	FBtr0080188	INTRON				4050
2L	10805235	A	C	SNP	FBgn0011676	Nos	FBtr0100484	INTRON				2271
2L	10805235	A	C	SNP	FBgn0011676	Nos	FBtr0100486	INTRON				4050
2L	10805235	A	C	SNP	FBgn0011676	Nos	FBtr0100487	INTRON				642
2L	10805235	A	C	SNP	FBgn0011676	Nos	FBtr0100488	INTRON				3735
2L	10805235	A	C	SNP	FBgn0011676	Nos	FBtr0100489	INTRON				2271
2L	10805235	A	C	SNP	FBgn0011676	Nos	FBtr0100490	INTRON				2448
2L	10805235	A	C	SNP	FBgn0011676	Nos	FBtr0100491	INTRON				2115
2L	10805235	A	C	SNP	FBgn0011676	Nos	FBtr0100492	INTRON				2241
2L	10805235	A	C	SNP	FBgn0011676	Nos	FBtr0100493	INTRON				2271
2L	10805235	A	C	SNP	FBgn0051869	CG31869	FBtr0080189	UPSTREAM: 874 bases
2L	10805235	A	C	SNP	FBgn0051869	CG31869	FBtr0290245	UPSTREAM: 874 bases
2L	10805235	A	C	SNP	FBgn0051869	CG31869	FBtr0290246	UPSTREAM: 613 bases
2L	10805527	T	A	SNP	FBgn0011676	Nos	FBtr0080188	INTRON				4050
2L	10805527	T	A	SNP	FBgn0011676	Nos	FBtr0100484	INTRON				2271
2L	10805527	T	A	SNP	FBgn0011676	Nos	FBtr0100486	INTRON				4050
2L	10805527	T	A	SNP	FBgn0011676	Nos	FBtr0100487	INTRON				642
2L	10805527	T	A	SNP	FBgn0011676	Nos	FBtr0100488	INTRON				3735
2L	10805527	T	A	SNP	FBgn0011676	Nos	FBtr0100489	INTRON				2271
2L	10805527	T	A	SNP	FBgn0011676	Nos	FBtr0100490	INTRON				2448
2L	10805527	T	A	SNP	FBgn0011676	Nos	FBtr0100491	INTRON				2115
2L	10805527	T	A	SNP	FBgn0011676	Nos	FBtr0100492	INTRON				2241
2L	10805527	T	A	SNP	FBgn0011676	Nos	FBtr0100493	INTRON				2271
2L	10805527	T	A	SNP	FBgn0051869	CG31869	FBtr0080189	UPSTREAM: 582 bases
2L	10805527	T	A	SNP	FBgn0051869	CG31869	FBtr0290245	UPSTREAM: 582 bases
2L	10805527	T	A	SNP	FBgn0051869	CG31869	FBtr0290246	UPSTREAM: 321 bases
2L	10806051	C	A	SNP	FBgn0011676	Nos	FBtr0080188	NON_SYNONYMOUS_CODING	E/D	GAG/GAT	1228	4050
2L	10806051	C	A	SNP	FBgn0011676	Nos	FBtr0100484	3PRIME_UTR: 1520 bases from transcript end
2L	10806051	C	A	SNP	FBgn0011676	Nos	FBtr0100486	NON_SYNONYMOUS_CODING	E/D	GAG/GAT	1228	4050
2L	10806051	C	A	SNP	FBgn0011676	Nos	FBtr0100487	3PRIME_UTR: 2915 bases from transcript end
2L	10806051	C	A	SNP	FBgn0011676	Nos	FBtr0100488	NON_SYNONYMOUS_CODING	E/D	GAG/GAT	1123	3735
2L	10806051	C	A	SNP	FBgn0011676	Nos	FBtr0100489	3PRIME_UTR: 1520 bases from transcript end
2L	10806051	C	A	SNP	FBgn0011676	Nos	FBtr0100490	INTRON				2448
2L	10806051	C	A	SNP	FBgn0011676	Nos	FBtr0100491	3PRIME_UTR: 2408 bases from transcript end
2L	10806051	C	A	SNP	FBgn0011676	Nos	FBtr0100492	3PRIME_UTR: 1865 bases from transcript end
2L	10806051	C	A	SNP	FBgn0011676	Nos	FBtr0100493	INTRON				2271
2L	10806051	C	A	SNP	FBgn0051869	CG31869	FBtr0080189	UPSTREAM: 58 bases
2L	10806051	C	A	SNP	FBgn0051869	CG31869	FBtr0290245	UPSTREAM: 58 bases
2L	10806055	G	T	SNP	FBgn0011676	Nos	FBtr0080188	NON_SYNONYMOUS_CODING	A/E	GCA/GAA	1227	4050
2L	10806055	G	T	SNP	FBgn0011676	Nos	FBtr0100484	3PRIME_UTR: 1516 bases from transcript end
2L	10806055	G	T	SNP	FBgn0011676	Nos	FBtr0100486	NON_SYNONYMOUS_CODING	A/E	GCA/GAA	1227	4050
2L	10806055	G	T	SNP	FBgn0011676	Nos	FBtr0100487	3PRIME_UTR: 2911 bases from transcript end
2L	10806055	G	T	SNP	FBgn0011676	Nos	FBtr0100488	NON_SYNONYMOUS_CODING	A/E	GCA/GAA	1122	3735
2L	10806055	G	T	SNP	FBgn0011676	Nos	FBtr0100489	3PRIME_UTR: 1516 bases from transcript end
2L	10806055	G	T	SNP	FBgn0011676	Nos	FBtr0100490	INTRON				2448
2L	10806055	G	T	SNP	FBgn0011676	Nos	FBtr0100491	3PRIME_UTR: 2404 bases from transcript end
2L	10806055	G	T	SNP	FBgn0011676	Nos	FBtr0100492	3PRIME_UTR: 1861 bases from transcript end
2L	10806055	G	T	SNP	FBgn0011676	Nos	FBtr0100493	INTRON				2271
2L	10806055	G	T	SNP	FBgn0051869	CG31869	FBtr0080189	UPSTREAM: 54 bases
2L	10806055	G	T	SNP	FBgn0051869	CG31869	FBtr0290245	UPSTREAM: 54 bases
2L	10806078	G	C	SNP	FBgn0011676	Nos	FBtr0080188	SYNONYMOUS_CODING	V/V	GTC/GTG	1219	4050
2L	10806078	G	C	SNP	FBgn0011676	Nos	FBtr0100484	3PRIME_UTR: 1493 bases from transcript end
2L	10806078	G	C	SNP	FBgn0011676	Nos	FBtr0100486	SYNONYMOUS_CODING	V/V	GTC/GTG	1219	4050
2L	10806078	G	C	SNP	FBgn0011676	Nos	FBtr0100487	3PRIME_UTR: 2888 bases from transcript end
2L	10806078	G	C	SNP	FBgn0011676	Nos	FBtr0100488	SYNONYMOUS_CODING	V/V	GTC/GTG	1114	3735
2L	10806078	G	C	SNP	FBgn0011676	Nos	FBtr0100489	3PRIME_UTR: 1493 bases from transcript end
2L	10806078	G	C	SNP	FBgn0011676	Nos	FBtr0100490	INTRON				2448
2L	10806078	G	C	SNP	FBgn0011676	Nos	FBtr0100491	3PRIME_UTR: 2381 bases from transcript end
2L	10806078	G	C	SNP	FBgn0011676	Nos	FBtr0100492	3PRIME_UTR: 1838 bases from transcript end
2L	10806078	G	C	SNP	FBgn0011676	Nos	FBtr0100493	INTRON				2271
2L	10806078	G	C	SNP	FBgn0051869	CG31869	FBtr0080189	UPSTREAM: 31 bases
2L	10806078	G	C	SNP	FBgn0051869	CG31869	FBtr0290245	UPSTREAM: 31 bases
2L	10806084	C	A	SNP	FBgn0011676	Nos	FBtr0080188	SYNONYMOUS_CODING	R/R	CGG/CGT	1217	4050
2L	10806084	C	A	SNP	FBgn0011676	Nos	FBtr0100484	3PRIME_UTR: 1487 bases from transcript end
2L	10806084	C	A	SNP	FBgn0011676	Nos	FBtr0100486	SYNONYMOUS_CODING	R/R	CGG/CGT	1217	4050
2L	10806084	C	A	SNP	FBgn0011676	Nos	FBtr0100487	3PRIME_UTR: 2882 bases from transcript end
2L	10806084	C	A	SNP	FBgn0011676	Nos	FBtr0100488	SYNONYMOUS_CODING	R/R	CGG/CGT	1112	3735
2L	10806084	C	A	SNP	FBgn0011676	Nos	FBtr0100489	3PRIME_UTR: 1487 bases from transcript end
2L	10806084	C	A	SNP	FBgn0011676	Nos	FBtr0100490	INTRON				2448
2L	10806084	C	A	SNP	FBgn0011676	Nos	FBtr0100491	3PRIME_UTR: 2375 bases from transcript end
2L	10806084	C	A	SNP	FBgn0011676	Nos	FBtr0100492	3PRIME_UTR: 1832 bases from transcript end
2L	10806084	C	A	SNP	FBgn0011676	Nos	FBtr0100493	INTRON				2271
2L	10806084	C	A	SNP	FBgn0051869	CG31869	FBtr0080189	UPSTREAM: 25 bases
2L	10806084	C	A	SNP	FBgn0051869	CG31869	FBtr0290245	UPSTREAM: 25 bases
2L	10806090	A	C	SNP	FBgn0011676	Nos	FBtr0080188	SYNONYMOUS_CODING	R/R	CGT/CGG	1215	4050
2L	10806090	A	C	SNP	FBgn0011676	Nos	FBtr0100484	3PRIME_UTR: 1481 bases from transcript end
2L	10806090	A	C	SNP	FBgn0011676	Nos	FBtr0100486	SYNONYMOUS_CODING	R/R	CGT/CGG	1215	4050
2L	10806090	A	C	SNP	FBgn0011676	Nos	FBtr0100487	3PRIME_UTR: 2876 bases from transcript end
2L	10806090	A	C	SNP	FBgn0011676	Nos	FBtr0100488	SYNONYMOUS_CODING	R/R	CGT/CGG	1110	3735
2L	10806090	A	C	SNP	FBgn0011676	Nos	FBtr0100489	3PRIME_UTR: 1481 bases from transcript end
2L	10806090	A	C	SNP	FBgn0011676	Nos	FBtr0100490	INTRON				2448
2L	10806090	A	C	SNP	FBgn0011676	Nos	FBtr0100491	3PRIME_UTR: 2369 bases from transcript end
2L	10806090	A	C	SNP	FBgn0011676	Nos	FBtr0100492	3PRIME_UTR: 1826 bases from transcript end
2L	10806090	A	C	SNP	FBgn0011676	Nos	FBtr0100493	INTRON				2271
2L	10806090	A	C	SNP	FBgn0051869	CG31869	FBtr0080189	UPSTREAM: 19 bases
2L	10806090	A	C	SNP	FBgn0051869	CG31869	FBtr0290245	UPSTREAM: 19 bases
2L	10806146	T	G	SNP	FBgn0011676	Nos	FBtr0080188	NON_SYNONYMOUS_CODING	S/R	AGC/CGC	1197	4050
2L	10806146	T	G	SNP	FBgn0011676	Nos	FBtr0100484	3PRIME_UTR: 1425 bases from transcript end
2L	10806146	T	G	SNP	FBgn0011676	Nos	FBtr0100486	NON_SYNONYMOUS_CODING	S/R	AGC/CGC	1197	4050
2L	10806146	T	G	SNP	FBgn0011676	Nos	FBtr0100487	3PRIME_UTR: 2820 bases from transcript end
2L	10806146	T	G	SNP	FBgn0011676	Nos	FBtr0100488	NON_SYNONYMOUS_CODING	S/R	AGC/CGC	1092	3735
2L	10806146	T	G	SNP	FBgn0011676	Nos	FBtr0100489	3PRIME_UTR: 1425 bases from transcript end
2L	10806146	T	G	SNP	FBgn0011676	Nos	FBtr0100490	INTRON				2448
2L	10806146	T	G	SNP	FBgn0011676	Nos	FBtr0100491	3PRIME_UTR: 2313 bases from transcript end
2L	10806146	T	G	SNP	FBgn0011676	Nos	FBtr0100492	3PRIME_UTR: 1770 bases from transcript end
2L	10806146	T	G	SNP	FBgn0011676	Nos	FBtr0100493	INTRON				2271
2L	1080767	A	T	SNP	FBgn0003310	S	FBtr0077993	UPSTREAM: 2046 bases
2L	1080767	A	T	SNP	FBgn0003310	S	FBtr0077994	UPSTREAM: 2046 bases
2L	1080767	A	T	SNP	FBgn0015905	ast	FBtr0077952	3PRIME_UTR: 57 bases from transcript end
2L	1080767	A	T	SNP	FBgn0031298	Atg4	FBtr0077953	UPSTREAM: 146 bases
2L	1080767	A	T	SNP	FBgn0031299	CG4629	FBtr0077990	DOWNSTREAM: 2679 bases
2L	1080767	A	T	SNP	FBgn0031299	CG4629	FBtr0077991	DOWNSTREAM: 2679 bases
2L	1080767	A	T	SNP	FBgn0031299	CG4629	FBtr0077992	DOWNSTREAM: 2679 bases
2L	1080767	A	T	SNP	FBgn0031299	CG4629	FBtr0301094	DOWNSTREAM: 2521 bases
2L	1080882	T	A	SNP	FBgn0003310	S	FBtr0077993	UPSTREAM: 1931 bases
2L	1080882	T	A	SNP	FBgn0003310	S	FBtr0077994	UPSTREAM: 1931 bases
2L	1080882	T	A	SNP	FBgn0015905	ast	FBtr0077952	DOWNSTREAM: 73 bases
2L	1080882	T	A	SNP	FBgn0031298	Atg4	FBtr0077953	UPSTREAM: 31 bases
2L	1080882	T	A	SNP	FBgn0031299	CG4629	FBtr0077990	DOWNSTREAM: 2794 bases
2L	1080882	T	A	SNP	FBgn0031299	CG4629	FBtr0077991	DOWNSTREAM: 2794 bases
2L	1080882	T	A	SNP	FBgn0031299	CG4629	FBtr0077992	DOWNSTREAM: 2794 bases
2L	1080882	T	A	SNP	FBgn0031299	CG4629	FBtr0301094	DOWNSTREAM: 2636 bases
2L	10809076	T	G	SNP	FBgn0011676	Nos	FBtr0080188	INTRON				4050
2L	10809076	T	G	SNP	FBgn0011676	Nos	FBtr0100484	INTRON				2271
2L	10809076	T	G	SNP	FBgn0011676	Nos	FBtr0100486	INTRON				4050
2L	10809076	T	G	SNP	FBgn0011676	Nos	FBtr0100487	INTRON				642
2L	10809076	T	G	SNP	FBgn0011676	Nos	FBtr0100488	INTRON				3735
2L	10809076	T	G	SNP	FBgn0011676	Nos	FBtr0100489	INTRON				2271
2L	10809076	T	G	SNP	FBgn0011676	Nos	FBtr0100490	INTRON				2448
2L	10809076	T	G	SNP	FBgn0011676	Nos	FBtr0100491	INTRON				2115
2L	10809076	T	G	SNP	FBgn0011676	Nos	FBtr0100492	INTRON				2241
2L	10809076	T	G	SNP	FBgn0011676	Nos	FBtr0100493	INTRON				2271
2L	10809381	A	G	SNP	FBgn0011676	Nos	FBtr0080188	INTRON				4050
2L	10809381	A	G	SNP	FBgn0011676	Nos	FBtr0100484	INTRON				2271
2L	10809381	A	G	SNP	FBgn0011676	Nos	FBtr0100486	INTRON				4050
2L	10809381	A	G	SNP	FBgn0011676	Nos	FBtr0100487	INTRON				642
2L	10809381	A	G	SNP	FBgn0011676	Nos	FBtr0100488	INTRON				3735
2L	10809381	A	G	SNP	FBgn0011676	Nos	FBtr0100489	INTRON				2271
2L	10809381	A	G	SNP	FBgn0011676	Nos	FBtr0100490	INTRON				2448
2L	10809381	A	G	SNP	FBgn0011676	Nos	FBtr0100491	INTRON				2115
2L	10809381	A	G	SNP	FBgn0011676	Nos	FBtr0100492	INTRON				2241
2L	10809381	A	G	SNP	FBgn0011676	Nos	FBtr0100493	INTRON				2271
2L	10809398	C	G	SNP	FBgn0011676	Nos	FBtr0080188	INTRON				4050
2L	10809398	C	G	SNP	FBgn0011676	Nos	FBtr0100484	INTRON				2271
2L	10809398	C	G	SNP	FBgn0011676	Nos	FBtr0100486	INTRON				4050
2L	10809398	C	G	SNP	FBgn0011676	Nos	FBtr0100487	INTRON				642
2L	10809398	C	G	SNP	FBgn0011676	Nos	FBtr0100488	INTRON				3735
2L	10809398	C	G	SNP	FBgn0011676	Nos	FBtr0100489	INTRON				2271
2L	10809398	C	G	SNP	FBgn0011676	Nos	FBtr0100490	INTRON				2448
2L	10809398	C	G	SNP	FBgn0011676	Nos	FBtr0100491	INTRON				2115
2L	10809398	C	G	SNP	FBgn0011676	Nos	FBtr0100492	INTRON				2241
2L	10809398	C	G	SNP	FBgn0011676	Nos	FBtr0100493	INTRON				2271
2L	10809454	A	G	SNP	FBgn0011676	Nos	FBtr0080188	INTRON				4050
2L	10809454	A	G	SNP	FBgn0011676	Nos	FBtr0100484	INTRON				2271
2L	10809454	A	G	SNP	FBgn0011676	Nos	FBtr0100486	INTRON				4050
2L	10809454	A	G	SNP	FBgn0011676	Nos	FBtr0100487	INTRON				642
2L	10809454	A	G	SNP	FBgn0011676	Nos	FBtr0100488	INTRON				3735
2L	10809454	A	G	SNP	FBgn0011676	Nos	FBtr0100489	INTRON				2271
2L	10809454	A	G	SNP	FBgn0011676	Nos	FBtr0100490	INTRON				2448
2L	10809454	A	G	SNP	FBgn0011676	Nos	FBtr0100491	INTRON				2115
2L	10809454	A	G	SNP	FBgn0011676	Nos	FBtr0100492	INTRON				2241
2L	10809454	A	G	SNP	FBgn0011676	Nos	FBtr0100493	INTRON				2271
2L	10809457	A	G	SNP	FBgn0011676	Nos	FBtr0080188	INTRON				4050
2L	10809457	A	G	SNP	FBgn0011676	Nos	FBtr0100484	INTRON				2271
2L	10809457	A	G	SNP	FBgn0011676	Nos	FBtr0100486	INTRON				4050
2L	10809457	A	G	SNP	FBgn0011676	Nos	FBtr0100487	INTRON				642
2L	10809457	A	G	SNP	FBgn0011676	Nos	FBtr0100488	INTRON				3735
2L	10809457	A	G	SNP	FBgn0011676	Nos	FBtr0100489	INTRON				2271
2L	10809457	A	G	SNP	FBgn0011676	Nos	FBtr0100490	INTRON				2448
2L	10809457	A	G	SNP	FBgn0011676	Nos	FBtr0100491	INTRON				2115
2L	10809457	A	G	SNP	FBgn0011676	Nos	FBtr0100492	INTRON				2241
2L	10809457	A	G	SNP	FBgn0011676	Nos	FBtr0100493	INTRON				2271
2L	10809458	T	G	SNP	FBgn0011676	Nos	FBtr0080188	INTRON				4050
2L	10809458	T	G	SNP	FBgn0011676	Nos	FBtr0100484	INTRON				2271
2L	10809458	T	G	SNP	FBgn0011676	Nos	FBtr0100486	INTRON				4050
2L	10809458	T	G	SNP	FBgn0011676	Nos	FBtr0100487	INTRON				642
2L	10809458	T	G	SNP	FBgn0011676	Nos	FBtr0100488	INTRON				3735
2L	10809458	T	G	SNP	FBgn0011676	Nos	FBtr0100489	INTRON				2271
2L	10809458	T	G	SNP	FBgn0011676	Nos	FBtr0100490	INTRON				2448
2L	10809458	T	G	SNP	FBgn0011676	Nos	FBtr0100491	INTRON				2115
2L	10809458	T	G	SNP	FBgn0011676	Nos	FBtr0100492	INTRON				2241
2L	10809458	T	G	SNP	FBgn0011676	Nos	FBtr0100493	INTRON				2271
2L	10809460	G	A	SNP	FBgn0011676	Nos	FBtr0080188	INTRON				4050
2L	10809460	G	A	SNP	FBgn0011676	Nos	FBtr0100484	INTRON				2271
2L	10809460	G	A	SNP	FBgn0011676	Nos	FBtr0100486	INTRON				4050
2L	10809460	G	A	SNP	FBgn0011676	Nos	FBtr0100487	INTRON				642
2L	10809460	G	A	SNP	FBgn0011676	Nos	FBtr0100488	INTRON				3735
2L	10809460	G	A	SNP	FBgn0011676	Nos	FBtr0100489	INTRON				2271
2L	10809460	G	A	SNP	FBgn0011676	Nos	FBtr0100490	INTRON				2448
2L	10809460	G	A	SNP	FBgn0011676	Nos	FBtr0100491	INTRON				2115
2L	10809460	G	A	SNP	FBgn0011676	Nos	FBtr0100492	INTRON				2241
2L	10809460	G	A	SNP	FBgn0011676	Nos	FBtr0100493	INTRON				2271
2L	10809464	T	A	SNP	FBgn0011676	Nos	FBtr0080188	INTRON				4050
2L	10809464	T	A	SNP	FBgn0011676	Nos	FBtr0100484	INTRON				2271
2L	10809464	T	A	SNP	FBgn0011676	Nos	FBtr0100486	INTRON				4050
2L	10809464	T	A	SNP	FBgn0011676	Nos	FBtr0100487	INTRON				642
2L	10809464	T	A	SNP	FBgn0011676	Nos	FBtr0100488	INTRON				3735
2L	10809464	T	A	SNP	FBgn0011676	Nos	FBtr0100489	INTRON				2271
2L	10809464	T	A	SNP	FBgn0011676	Nos	FBtr0100490	INTRON				2448
2L	10809464	T	A	SNP	FBgn0011676	Nos	FBtr0100491	INTRON				2115
2L	10809464	T	A	SNP	FBgn0011676	Nos	FBtr0100492	INTRON				2241
2L	10809464	T	A	SNP	FBgn0011676	Nos	FBtr0100493	INTRON				2271
2L	10809495	A	T	SNP	FBgn0011676	Nos	FBtr0080188	INTRON				4050
2L	10809495	A	T	SNP	FBgn0011676	Nos	FBtr0100484	INTRON				2271
2L	10809495	A	T	SNP	FBgn0011676	Nos	FBtr0100486	INTRON				4050
2L	10809495	A	T	SNP	FBgn0011676	Nos	FBtr0100487	INTRON				642
2L	10809495	A	T	SNP	FBgn0011676	Nos	FBtr0100488	INTRON				3735
2L	10809495	A	T	SNP	FBgn0011676	Nos	FBtr0100489	INTRON				2271
2L	10809495	A	T	SNP	FBgn0011676	Nos	FBtr0100490	INTRON				2448
2L	10809495	A	T	SNP	FBgn0011676	Nos	FBtr0100491	INTRON				2115
2L	10809495	A	T	SNP	FBgn0011676	Nos	FBtr0100492	INTRON				2241
2L	10809495	A	T	SNP	FBgn0011676	Nos	FBtr0100493	INTRON				2271
2L	10809534	A	G	SNP	FBgn0011676	Nos	FBtr0080188	INTRON				4050
2L	10809534	A	G	SNP	FBgn0011676	Nos	FBtr0100484	INTRON				2271
2L	10809534	A	G	SNP	FBgn0011676	Nos	FBtr0100486	INTRON				4050
2L	10809534	A	G	SNP	FBgn0011676	Nos	FBtr0100487	INTRON				642
2L	10809534	A	G	SNP	FBgn0011676	Nos	FBtr0100488	INTRON				3735
2L	10809534	A	G	SNP	FBgn0011676	Nos	FBtr0100489	INTRON				2271
2L	10809534	A	G	SNP	FBgn0011676	Nos	FBtr0100490	INTRON				2448
2L	10809534	A	G	SNP	FBgn0011676	Nos	FBtr0100491	INTRON				2115
2L	10809534	A	G	SNP	FBgn0011676	Nos	FBtr0100492	INTRON				2241
2L	10809534	A	G	SNP	FBgn0011676	Nos	FBtr0100493	INTRON				2271
2L	10809535	A	G	SNP	FBgn0011676	Nos	FBtr0080188	INTRON				4050
2L	10809535	A	G	SNP	FBgn0011676	Nos	FBtr0100484	INTRON				2271
2L	10809535	A	G	SNP	FBgn0011676	Nos	FBtr0100486	INTRON				4050
2L	10809535	A	G	SNP	FBgn0011676	Nos	FBtr0100487	INTRON				642
2L	10809535	A	G	SNP	FBgn0011676	Nos	FBtr0100488	INTRON				3735
2L	10809535	A	G	SNP	FBgn0011676	Nos	FBtr0100489	INTRON				2271
2L	10809535	A	G	SNP	FBgn0011676	Nos	FBtr0100490	INTRON				2448
2L	10809535	A	G	SNP	FBgn0011676	Nos	FBtr0100491	INTRON				2115
2L	10809535	A	G	SNP	FBgn0011676	Nos	FBtr0100492	INTRON				2241
2L	10809535	A	G	SNP	FBgn0011676	Nos	FBtr0100493	INTRON				2271
2L	10810287	A	C	SNP	FBgn0011676	Nos	FBtr0080188	INTRON				4050
2L	10810287	A	C	SNP	FBgn0011676	Nos	FBtr0100484	INTRON				2271
[truncated: 74,297 more rows]
