# Supplementary material for: Dynamics of Dark-Fly Genome Under Environmental Selections
Source: G3 (Bethesda). 2015 Dec 4;6(2):365–76. doi: 10.1534/g3.115.023549 (PMC4751556; doi:10.1534/g3.115.023549)
Supplement: Supporting Information [file supp_g3.115.023549_FileS2.zip › File_2.txt]

chromosome	position	Reference	Change	Change_type	Gene_ID	Gene_name	Transcript_ID	Effect	old_AA/new_AA	old_codon/new_codon	Codon_Num	CDS_size
2L	1013287	*	-CT/-CT	DEL	FBgn0031294	ia2	FBtr0301416	3PRIME_UTR: 666 bases from transcript end
2L	1013287	*	-CT/-CT	DEL	FBgn0031294	ia2	FBtr0301417	3PRIME_UTR: 666 bases from transcript end
2L	10794498	*	-G/-G	DEL	FBgn0032301	CG18561	FBtr0080190	UPSTREAM: 3116 bases
2L	10794498	*	-G/-G	DEL	FBgn0051869	CG31869	FBtr0080189	INTRON
2L	10794498	*	-G/-G	DEL	FBgn0051869	CG31869	FBtr0290245	INTRON
2L	10794498	*	-G/-G	DEL	FBgn0051869	CG31869	FBtr0290246	INTRON
2L	10794498	*	-G/-G	DEL	FBgn0051870	CG31870	FBtr0080137	DOWNSTREAM: 3722 bases
2L	10794498	*	-G/-G	DEL	FBgn0051870	CG31870	FBtr0080138	DOWNSTREAM: 3722 bases
2L	10816293	*	+A/+A	INS	FBgn0011676	Nos	FBtr0080188	INTRON
2L	10816293	*	+A/+A	INS	FBgn0011676	Nos	FBtr0100484	INTRON
2L	10816293	*	+A/+A	INS	FBgn0011676	Nos	FBtr0100486	INTRON
2L	10816293	*	+A/+A	INS	FBgn0011676	Nos	FBtr0100487	INTRON
2L	10816293	*	+A/+A	INS	FBgn0011676	Nos	FBtr0100488	INTRON
2L	10816293	*	+A/+A	INS	FBgn0011676	Nos	FBtr0100489	INTRON
2L	10816293	*	+A/+A	INS	FBgn0011676	Nos	FBtr0100490	INTRON
2L	10816293	*	+A/+A	INS	FBgn0011676	Nos	FBtr0100491	INTRON
2L	10816293	*	+A/+A	INS	FBgn0011676	Nos	FBtr0100492	INTRON
2L	10816293	*	+A/+A	INS	FBgn0011676	Nos	FBtr0100493	INTRON
2L	10816293	*	+A/+A	INS	FBgn0032303	CG6508	FBtr0080139	UPSTREAM: 2830 bases
2L	10816293	*	+A/+A	INS	FBgn0032304	CG17134	FBtr0080140	UPSTREAM: 4417 bases
2L	10822461	*	+C/+C	INS	FBgn0011676	Nos	FBtr0080188	INTRON
2L	10822461	*	+C/+C	INS	FBgn0011676	Nos	FBtr0100484	INTRON
2L	10822461	*	+C/+C	INS	FBgn0011676	Nos	FBtr0100486	INTRON
2L	10822461	*	+C/+C	INS	FBgn0011676	Nos	FBtr0100487	INTRON
2L	10822461	*	+C/+C	INS	FBgn0011676	Nos	FBtr0100488	INTRON
2L	10822461	*	+C/+C	INS	FBgn0011676	Nos	FBtr0100489	INTRON
2L	10822461	*	+C/+C	INS	FBgn0011676	Nos	FBtr0100490	INTRON
2L	10822461	*	+C/+C	INS	FBgn0011676	Nos	FBtr0100491	INTRON
2L	10822461	*	+C/+C	INS	FBgn0011676	Nos	FBtr0100492	INTRON
2L	10822461	*	+C/+C	INS	FBgn0011676	Nos	FBtr0100493	INTRON
2L	10822461	*	+C/+C	INS	FBgn0032303	CG6508	FBtr0080139	DOWNSTREAM: 2067 bases
2L	10822461	*	+C/+C	INS	FBgn0032304	CG17134	FBtr0080140	DOWNSTREAM: 493 bases
2L	10826592	*	-TT/-TT	DEL	FBgn0011676	Nos	FBtr0080188	INTRON
2L	10826592	*	-TT/-TT	DEL	FBgn0011676	Nos	FBtr0100484	INTRON
2L	10826592	*	-TT/-TT	DEL	FBgn0011676	Nos	FBtr0100486	INTRON
2L	10826592	*	-TT/-TT	DEL	FBgn0011676	Nos	FBtr0100487	INTRON
2L	10826592	*	-TT/-TT	DEL	FBgn0011676	Nos	FBtr0100488	INTRON
2L	10826592	*	-TT/-TT	DEL	FBgn0011676	Nos	FBtr0100489	INTRON
2L	10826592	*	-TT/-TT	DEL	FBgn0011676	Nos	FBtr0100490	INTRON
2L	10826592	*	-TT/-TT	DEL	FBgn0011676	Nos	FBtr0100491	INTRON
2L	10826592	*	-TT/-TT	DEL	FBgn0011676	Nos	FBtr0100492	INTRON
2L	10826592	*	-TT/-TT	DEL	FBgn0011676	Nos	FBtr0100493	INTRON
2L	10826592	*	-TT/-TT	DEL	FBgn0032304	CG17134	FBtr0080140	DOWNSTREAM: 4624 bases
2L	10859338	*	+T/+T	INS	FBgn0024227	ial	FBtr0080180	UPSTREAM: 3746 bases
2L	10859338	*	+T/+T	INS	FBgn0027363	Stam	FBtr0080143	INTRON
2L	10859338	*	+T/+T	INS	FBgn0027453	Dnz1	FBtr0080181	UPSTREAM: 2333 bases
2L	10859338	*	+T/+T	INS	FBgn0032310	CG17086	FBtr0080142	DOWNSTREAM: 4735 bases
2L	1086154	*	-TTTC/-TTTC	DEL	FBgn0031298	Atg4	FBtr0077953	DOWNSTREAM: 2776 bases
2L	1086154	*	-TTTC/-TTTC	DEL	FBgn0031299	CG4629	FBtr0077990	INTRON
2L	1086154	*	-TTTC/-TTTC	DEL	FBgn0031299	CG4629	FBtr0077991	INTRON
2L	1086154	*	-TTTC/-TTTC	DEL	FBgn0031299	CG4629	FBtr0077992	INTRON
2L	1086154	*	-TTTC/-TTTC	DEL	FBgn0031299	CG4629	FBtr0301094	INTRON
2L	10869119	*	-GGAA/-GGAA	DEL	FBgn0032311	CG12517	FBtr0080144	UPSTREAM: 1121 bases
2L	1093801	*	-GG/-GG	DEL	FBgn0031299	CG4629	FBtr0077990	INTRON
2L	1093801	*	-GG/-GG	DEL	FBgn0031299	CG4629	FBtr0077991	INTRON
2L	1093801	*	-GG/-GG	DEL	FBgn0031299	CG4629	FBtr0077992	INTRON
2L	1093801	*	-GG/-GG	DEL	FBgn0031299	CG4629	FBtr0301094	INTRON
2L	1099025	*	+C/+C	INS	FBgn0031299	CG4629	FBtr0077990	INTRON
2L	1099025	*	+C/+C	INS	FBgn0031299	CG4629	FBtr0077991	INTRON
2L	1099025	*	+C/+C	INS	FBgn0031299	CG4629	FBtr0077992	INTRON
2L	1099025	*	+C/+C	INS	FBgn0031299	CG4629	FBtr0301094	INTRON
2L	1099025	*	+C/+C	INS	FBgn0031300	CG4644	FBtr0077989	DOWNSTREAM: 544 bases
2L	1099025	*	+C/+C	INS	FBgn0054016	CG34016	FBtr0100071	UPSTREAM: 526 bases
2L	11023184	*	-T/-T	DEL	FBgn0032330	Samuel	FBtr0080161	INTRON
2L	11023184	*	-T/-T	DEL	FBgn0032331	CG14913	FBtr0080159	DOWNSTREAM: 4825 bases
2L	11023184	*	-T/-T	DEL	FBgn0032331	CG14913	FBtr0113035	DOWNSTREAM: 4445 bases
2L	11040430	*	-A/-A	DEL	FBgn0032330	Samuel	FBtr0080161	INTRON
2L	11042746	*	-CGGGC/-CGGGC	DEL	FBgn0032330	Samuel	FBtr0080161	INTRON
2L	11051347	*	+T/+T	INS	FBgn0032330	Samuel	FBtr0080161	INTRON
2L	11064604	*	+CC/+CC	INS	FBgn0032330	Samuel	FBtr0080161	INTRON
2L	11070149	*	+C/+C	INS	FBgn0032330	Samuel	FBtr0080161	UPSTREAM: 1850 bases
2L	11070149	*	+C/+C	INS	FBgn0032335	CG14915	FBtr0080193	UPSTREAM: 878 bases
2L	11079408	*	+G/+G	INS	FBgn0032336	Ast-C	FBtr0080234	INTRON
2L	11079408	*	+G/+G	INS	FBgn0032336	Ast-C	FBtr0301761	INTRON
2L	11079408	*	+G/+G	INS	FBgn0032337	Ast-CC	FBtr0114455	DOWNSTREAM: 951 bases
2L	11085699	*	-T/-T	DEL	FBgn0032336	Ast-C	FBtr0080234	UPSTREAM: 700 bases
2L	11085699	*	-T/-T	DEL	FBgn0032336	Ast-C	FBtr0301761	UPSTREAM: 697 bases
2L	11085699	*	-T/-T	DEL	FBgn0032337	Ast-CC	FBtr0114455	UPSTREAM: 4473 bases
2L	11085699	*	-T/-T	DEL	FBgn0032338	CG16854	FBtr0080194	UPSTREAM: 2632 bases
2L	11096711	*	+A/+A	INS	FBgn0032339	CG4705	FBtr0080196	DOWNSTREAM: 1710 bases
2L	11096711	*	+A/+A	INS	FBgn0032339	CG4705	FBtr0301136	DOWNSTREAM: 1710 bases
2L	11096711	*	+A/+A	INS	FBgn0032340	Ge-1	FBtr0080231	INTRON
2L	11096711	*	+A/+A	INS	FBgn0032340	Ge-1	FBtr0080232	INTRON
2L	11096711	*	+A/+A	INS	FBgn0032341	Reps	FBtr0080230	DOWNSTREAM: 754 bases
2L	11164246	*	-A/-A	DEL	FBgn0259822	Ca-beta	FBtr0300114	INTRON
2L	11164246	*	-A/-A	DEL	FBgn0259822	Ca-beta	FBtr0300115	INTRON
2L	11164246	*	-A/-A	DEL	FBgn0259822	Ca-beta	FBtr0300536	INTRON
2L	11164246	*	-A/-A	DEL	FBgn0259822	Ca-beta	FBtr0300537	3PRIME_UTR: 1142 bases from transcript end
2L	11191483	*	+A/+A	INS				INTERGENIC
2L	11212936	*	-A/-A	DEL	FBgn0259750	ab	FBtr0080203	INTRON
2L	11212936	*	-A/-A	DEL	FBgn0259750	ab	FBtr0080204	INTRON
2L	11212936	*	-A/-A	DEL	FBgn0259750	ab	FBtr0300473	INTRON
2L	11222633	*	-C/-C	DEL	FBgn0259750	ab	FBtr0080203	INTRON
2L	11222633	*	-C/-C	DEL	FBgn0259750	ab	FBtr0080204	INTRON
2L	11222633	*	-C/-C	DEL	FBgn0259750	ab	FBtr0300473	INTRON
2L	11229416	*	+TG/+TG	INS	FBgn0259750	ab	FBtr0080203	INTRON
2L	11229416	*	+TG/+TG	INS	FBgn0259750	ab	FBtr0080204	INTRON
2L	11229416	*	+TG/+TG	INS	FBgn0259750	ab	FBtr0300473	INTRON
2L	11292394	*	+G/+G	INS				INTERGENIC
2L	11299923	*	+A/+A	INS				INTERGENIC
2L	11304844	*	-T/-T	DEL				INTERGENIC
2L	11311487	*	-C/-C	DEL				INTERGENIC
2L	11323398	*	-A/-A	DEL				INTERGENIC
2L	11334480	*	+G/+G	INS				INTERGENIC
2L	11345867	*	+C/+C	INS	FBgn0032360	CG14926	FBtr0080251	UPSTREAM: 2398 bases
2L	11350322	*	+A/+A	INS				INTERGENIC
2L	11376441	*	+AG/+AG	INS	FBgn0000287	salr	FBtr0080235	DOWNSTREAM: 3044 bases
2L	11376441	*	+AG/+AG	INS	FBgn0000287	salr	FBtr0080236	DOWNSTREAM: 3044 bases
2L	11403292	*	+C/+C	INS				INTERGENIC
2L	11404459	*	+C/+C	INS				INTERGENIC
2L	11414026	*	-A/-A	DEL				INTERGENIC
2L	1142701	*	+A/+A	INS	FBgn0031306	CG4577	FBtr0077957	DOWNSTREAM: 1545 bases
2L	1142701	*	+A/+A	INS	FBgn0031307	CG4726	FBtr0077958	UPSTREAM: 502 bases
2L	11430181	*	-CT/-CT	DEL	FBgn0004579	salm	FBtr0089913	DOWNSTREAM: 872 bases
2L	1161905	*	-A/-A	DEL	FBgn0028388	capt	FBtr0100022	UPSTREAM: 1361 bases
2L	1161905	*	-A/-A	DEL	FBgn0031312	Tango14	FBtr0077961	DOWNSTREAM: 1684 bases
2L	1161905	*	-A/-A	DEL	FBgn0031313	CG5080	FBtr0077981	INTRON
2L	1161905	*	-A/-A	DEL	FBgn0031313	CG5080	FBtr0077982	INTRON
2L	1161905	*	-A/-A	DEL	FBgn0031314	CG4785	FBtr0077962	UPSTREAM: 2565 bases
2L	1161905	*	-A/-A	DEL	FBgn0031315	CG14341	FBtr0077963	UPSTREAM: 4655 bases
2L	1161905	*	-A/-A	DEL	FBgn0031315	CG14341	FBtr0077964	UPSTREAM: 4655 bases
2L	11849868	*	+G/+G	INS	FBgn0032381	CG14934	FBtr0080275	DOWNSTREAM: 753 bases
2L	11849868	*	+G/+G	INS	FBgn0032382	CG14935	FBtr0080276	UPSTREAM: 94 bases
2L	11849868	*	+G/+G	INS	FBgn0032382	CG14935	FBtr0080277	UPSTREAM: 439 bases
2L	11849868	*	+G/+G	INS	FBgn0259225	Pde1c	FBtr0299781	INTRON
2L	11849868	*	+G/+G	INS	FBgn0259225	Pde1c	FBtr0299783	INTRON
2L	11849868	*	+G/+G	INS	FBgn0259225	Pde1c	FBtr0299784	INTRON
2L	11849868	*	+G/+G	INS	FBgn0259225	Pde1c	FBtr0299786	INTRON
2L	11887280	*	-T/-T	DEL	FBgn0259225	Pde1c	FBtr0299781	INTRON
2L	11887280	*	-T/-T	DEL	FBgn0259225	Pde1c	FBtr0299784	INTRON
2L	11887280	*	-T/-T	DEL	FBgn0259225	Pde1c	FBtr0299786	INTRON
2L	11901181	*	-C/-C	DEL	FBgn0259225	Pde1c	FBtr0299781	INTRON
2L	11901181	*	-C/-C	DEL	FBgn0259225	Pde1c	FBtr0299784	UPSTREAM: 383 bases
2L	11901181	*	-C/-C	DEL	FBgn0259225	Pde1c	FBtr0299786	INTRON
2L	11902673	*	-C/-C	DEL	FBgn0259225	Pde1c	FBtr0299781	INTRON
2L	11902673	*	-C/-C	DEL	FBgn0259225	Pde1c	FBtr0299786	INTRON
2L	11915402	*	-C/-C	DEL	FBgn0259225	Pde1c	FBtr0299781	INTRON
2L	11915402	*	-C/-C	DEL	FBgn0259225	Pde1c	FBtr0299786	INTRON
2L	1203873	*	+C/+C	INS	FBgn0031323	CG5139	FBtr0077977	UPSTREAM: 318 bases
2L	1203873	*	+C/+C	INS	FBgn0031324	CG14342	FBtr0114498	UPSTREAM: 368 bases
2L	1203873	*	+C/+C	INS	FBgn0040723	CG5011	FBtr0077973	DOWNSTREAM: 2653 bases
2L	1207935	*	+G/+G	INS	FBgn0031324	CG14342	FBtr0114498	DOWNSTREAM: 2681 bases
2L	1211890	*	-C/-C	DEL				INTERGENIC
2L	1248550	*	-A/-A	DEL				INTERGENIC
2L	12597152	*	-T/-T	DEL	FBgn0085424	nub	FBtr0112642	INTRON
2L	12612295	*	-T/-T	DEL	FBgn0032439	ref2	FBtr0080376	UPSTREAM: 4158 bases
2L	12612295	*	-T/-T	DEL	FBgn0085424	nub	FBtr0112642	INTRON
2L	1261366	*	+A/+A	INS	FBgn0041097	robo3	FBtr0077921	INTRON
2L	12619923	*	-TATTG/-TATTG	DEL	FBgn0085424	nub	FBtr0112642	INTRON
2L	12619923	*	-TATTG/-TATTG	DEL	FBgn0085424	nub	FBtr0112643	INTRON
2L	12631028	*	-G/-G	DEL	FBgn0085424	nub	FBtr0112642	DOWNSTREAM: 2885 bases
2L	12631028	*	-G/-G	DEL	FBgn0085424	nub	FBtr0112643	DOWNSTREAM: 2893 bases
2L	12631036	*	+C/+C	INS	FBgn0085424	nub	FBtr0112642	DOWNSTREAM: 2893 bases
2L	12631036	*	+C/+C	INS	FBgn0085424	nub	FBtr0112643	DOWNSTREAM: 2901 bases
2L	12635475	*	+T/+T	INS				INTERGENIC
2L	12645377	*	+C/+C	INS				INTERGENIC
2L	12689936	*	-A/-A	DEL	FBgn0004394	pdm2	FBtr0080392	DOWNSTREAM: 3623 bases
2L	12689936	*	-A/-A	DEL	FBgn0004394	pdm2	FBtr0080393	DOWNSTREAM: 3624 bases
2L	12689936	*	-A/-A	DEL	FBgn0032444	CG5525	FBtr0080411	DOWNSTREAM: 4602 bases
2L	12689936	*	-A/-A	DEL	FBgn0032445	CG6153	FBtr0080394	UPSTREAM: 3050 bases
2L	12689936	*	-A/-A	DEL	FBgn0032445	CG6153	FBtr0300275	UPSTREAM: 3050 bases
2L	12689936	*	-A/-A	DEL	FBgn0032446	CG5780	FBtr0300273	DOWNSTREAM: 1066 bases
2L	12694519	*	-A/-A	DEL	FBgn0032444	CG5525	FBtr0080411	UPSTREAM: 3420 bases
2L	12694519	*	-A/-A	DEL	FBgn0032445	CG6153	FBtr0080394	DOWNSTREAM: 627 bases
2L	12694519	*	-A/-A	DEL	FBgn0032445	CG6153	FBtr0300275	DOWNSTREAM: 627 bases
2L	12694519	*	-A/-A	DEL	FBgn0032446	CG5780	FBtr0300273	INTRON
2L	12694519	*	-A/-A	DEL	FBgn0032447	PICK1	FBtr0080395	UPSTREAM: 519 bases
2L	12694519	*	-A/-A	DEL	FBgn0032447	PICK1	FBtr0080396	UPSTREAM: 1597 bases
2L	12694519	*	-A/-A	DEL	FBgn0032448	CG5781	FBtr0080409	DOWNSTREAM: 3095 bases
2L	12694519	*	-A/-A	DEL	FBgn0032449	CG17036	FBtr0080408	DOWNSTREAM: 460 bases
2L	12751391	*	+A/+A	INS				INTERGENIC
2L	12772383	*	+TGT/+TGT	INS				INTERGENIC
2L	12803936	*	+T/+T	INS				INTERGENIC
2L	12815320	*	-A/-A	DEL	FBgn0015399	kek1	FBtr0080401	DOWNSTREAM: 1392 bases
2L	12841964	*	+C/+C	INS				INTERGENIC
2L	12844202	*	-T/-T	DEL				INTERGENIC
2L	12847458	*	+TA/+TA	INS				INTERGENIC
2L	12906971	*	-A/-A	DEL				INTERGENIC
2L	12954029	*	-T/-T	DEL				INTERGENIC
2L	12958424	*	+T/+T	INS				INTERGENIC
2L	12969992	*	+G/+G	INS	FBgn0020367	Vha68-2	FBtr0080418	UPSTREAM: 4330 bases
2L	12969992	*	+G/+G	INS	FBgn0020367	Vha68-2	FBtr0080419	UPSTREAM: 4393 bases
2L	12969992	*	+G/+G	INS	FBgn0020367	Vha68-2	FBtr0080420	UPSTREAM: 4630 bases
2L	12969992	*	+G/+G	INS	FBgn0032462	CG16800	FBtr0273445	DOWNSTREAM: 2204 bases
2L	12988207	*	-T/-T	DEL				INTERGENIC
2L	13025761	*	+TT/+TT	INS	FBgn0028965	A16	FBtr0080427	UPSTREAM: 548 bases
2L	13025761	*	+TT/+TT	INS	FBgn0032469	CG9932	FBtr0089956	INTRON
2L	13039598	*	-AGGT/-AGGT	DEL	FBgn0032469	CG9932	FBtr0089956	INTRON
2L	13049729	*	+T/+T	INS	FBgn0032469	CG9932	FBtr0089956	INTRON
2L	13050631	*	-G/-G	DEL	FBgn0032469	CG9932	FBtr0089956	INTRON
2L	13092691	*	+GAG/+GAG	INS	FBgn0032470	CG5142	FBtr0301366	INTRON
2L	13129980	*	-G/-G	DEL	FBgn0032471	CG5122	FBtr0080431	UPSTREAM: 633 bases
2L	13134963	*	-A/-A	DEL	FBgn0032471	CG5122	FBtr0080431	DOWNSTREAM: 158 bases
2L	1316428	*	-C/-C	DEL				INTERGENIC
2L	13227000	*	+A/+A	INS	FBgn0032487	Ski6	FBtr0080483	UPSTREAM: 317 bases
2L	13227000	*	+A/+A	INS	FBgn0032488	CG16812	FBtr0080445	DOWNSTREAM: 2450 bases
2L	13227000	*	+A/+A	INS	FBgn0032489	CG15480	FBtr0080482	UPSTREAM: 3208 bases
2L	13227000	*	+A/+A	INS	FBgn0032490	CG16813	FBtr0080446	UPSTREAM: 853 bases
2L	13227000	*	+A/+A	INS	FBgn0032491	CG16815	FBtr0273448	UPSTREAM: 2642 bases
2L	13323906	*	-GA/-GA	DEL	FBgn0032504	CG16970	FBtr0302309	INTRON
2L	13327948	*	+C/+C	INS	FBgn0032504	CG16970	FBtr0302309	INTRON
2L	13328108	*	+T/+T	INS	FBgn0032504	CG16970	FBtr0302309	INTRON
2L	13376592	*	-A/-A	DEL	FBgn0025724	beta'Cop	FBtr0080469	UPSTREAM: 2305 bases
2L	13376592	*	-A/-A	DEL	FBgn0032512	CG9305	FBtr0080471	UPSTREAM: 2263 bases
2L	13376592	*	-A/-A	DEL	FBgn0032513	CG6565	FBtr0080468	DOWNSTREAM: 410 bases
2L	13376592	*	-A/-A	DEL	FBgn0032514	CG9302	FBtr0080470	3PRIME_UTR: 121 bases from transcript end
2L	13398426	*	-TCGACT/-TCGACT	DEL	FBgn0032517	CG7099	FBtr0080499	DOWNSTREAM: 4464 bases
2L	13398426	*	-TCGACT/-TCGACT	DEL	FBgn0032518	RpL24	FBtr0080524	UPSTREAM: 1691 bases
2L	13398426	*	-TCGACT/-TCGACT	DEL	FBgn0032519	CG16957	FBtr0080523	UPSTREAM: 2760 bases
2L	13398426	*	-TCGACT/-TCGACT	DEL	FBgn0032520	CG10859	FBtr0080522	5PRIME_UTR: 5 bases from TSS
2L	13398426	*	-TCGACT/-TCGACT	DEL	FBgn0032521	CG7110	FBtr0080500	UPSTREAM: 563 bases
2L	13413437	*	-A/-A	DEL	FBgn0003983	Vm34Ca	FBtr0080521	UPSTREAM: 3196 bases
2L	13413437	*	-A/-A	DEL	FBgn0032521	CG7110	FBtr0080500	DOWNSTREAM: 2285 bases
2L	13413437	*	-A/-A	DEL	FBgn0032522	CG16848	FBtr0080501	3PRIME_UTR: 80 bases from transcript end
2L	13413437	*	-A/-A	DEL	FBgn0032523	CG16956	FBtr0080520	DOWNSTREAM: 4578 bases
2L	13418066	*	-GG/-GG	DEL	FBgn0032522	CG16848	FBtr0080501	DOWNSTREAM: 4348 bases
2L	13418066	*	-GG/-GG	DEL	FBgn0032523	CG16956	FBtr0080520	UPSTREAM: 1452 bases
2L	13432006	*	+C/+C	INS	FBgn0026760	Tehao	FBtr0080502	UPSTREAM: 3631 bases
2L	13441914	*	+T/+T	INS	FBgn0026760	Tehao	FBtr0080502	DOWNSTREAM: 959 bases
2L	13441914	*	+T/+T	INS	FBgn0032524	CG9267	FBtr0080519	DOWNSTREAM: 2819 bases
2L	13482440	*	+A/+A	INS	FBgn0051846	CG31846	FBtr0080504	INTRON
2L	13508073	*	-T/-T	DEL	FBgn0023407	B4	FBtr0080513	INTRON
2L	13508073	*	-T/-T	DEL	FBgn0023407	B4	FBtr0080514	INTRON
2L	13531999	*	-AT/-AT	DEL	FBgn0023407	B4	FBtr0080513	INTRON
2L	13531999	*	-AT/-AT	DEL	FBgn0023407	B4	FBtr0080514	INTRON
2L	13531999	*	-AT/-AT	DEL	FBgn0028943	CG15638	FBtr0080516	DOWNSTREAM: 1706 bases
2L	13531999	*	-AT/-AT	DEL	FBgn0053640	CG33640	FBtr0091617	DOWNSTREAM: 3462 bases
2L	13531999	*	-AT/-AT	DEL	FBgn0053641	CG33641	FBtr0091618	DOWNSTREAM: 2353 bases
2L	13531999	*	-AT/-AT	DEL	FBgn0053642	CG33642	FBtr0091619	DOWNSTREAM: 1401 bases
2L	13531999	*	-AT/-AT	DEL	FBgn0053643	CG33643	FBtr0091620	DOWNSTREAM: 337 bases
2L	13531999	*	-AT/-AT	DEL	FBgn0053644	CG33644	FBtr0091621	UPSTREAM: 86 bases
2L	13531999	*	-AT/-AT	DEL	FBgn0053645	CG33645	FBtr0091622	UPSTREAM: 873 bases
2L	13593864	*	+T/+T	INS	FBgn0028513	CG9254	FBtr0080512	DOWNSTREAM: 3363 bases
2L	13593864	*	+T/+T	INS	FBgn0259984	kuz	FBtr0080509	INTRON
2L	13593864	*	+T/+T	INS	FBgn0259984	kuz	FBtr0080510	INTRON
2L	13593864	*	+T/+T	INS	FBgn0259984	kuz	FBtr0100660	INTRON
2L	13593864	*	+T/+T	INS	FBgn0259984	kuz	FBtr0112886	INTRON
2L	13593864	*	+T/+T	INS	FBgn0259984	kuz	FBtr0301412	INTRON
2L	13611850	*	-A/-A	DEL	FBgn0259984	kuz	FBtr0080509	INTRON
2L	13611850	*	-A/-A	DEL	FBgn0259984	kuz	FBtr0080510	INTRON
2L	13611850	*	-A/-A	DEL	FBgn0259984	kuz	FBtr0100660	INTRON
2L	13611850	*	-A/-A	DEL	FBgn0259984	kuz	FBtr0112886	INTRON
2L	13611850	*	-A/-A	DEL	FBgn0259984	kuz	FBtr0301412	INTRON
2L	13630461	*	-T/-T	DEL	FBgn0259984	kuz	FBtr0080509	INTRON
2L	13630461	*	-T/-T	DEL	FBgn0259984	kuz	FBtr0080510	INTRON
2L	13630461	*	-T/-T	DEL	FBgn0259984	kuz	FBtr0100660	INTRON
2L	13630461	*	-T/-T	DEL	FBgn0259984	kuz	FBtr0112886	INTRON
2L	13630461	*	-T/-T	DEL	FBgn0259984	kuz	FBtr0301412	INTRON
2L	13640494	*	+A/+A	INS	FBgn0028546	ics	FBtr0080511	INTRON
2L	13640494	*	+A/+A	INS	FBgn0259984	kuz	FBtr0080509	DOWNSTREAM: 2256 bases
2L	13640494	*	+A/+A	INS	FBgn0259984	kuz	FBtr0080510	DOWNSTREAM: 2256 bases
2L	13640494	*	+A/+A	INS	FBgn0259984	kuz	FBtr0100660	DOWNSTREAM: 2256 bases
2L	13640494	*	+A/+A	INS	FBgn0259984	kuz	FBtr0112886	DOWNSTREAM: 2256 bases
2L	13640494	*	+A/+A	INS	FBgn0259984	kuz	FBtr0301412	DOWNSTREAM: 2256 bases
2L	13653481	*	-G/-G	DEL				INTERGENIC
2L	13662529	*	-G/-G	DEL	FBgn0028527	CG18507	FBtr0080527	UPSTREAM: 2999 bases
2L	13662529	*	-G/-G	DEL	FBgn0028527	CG18507	FBtr0080528	UPSTREAM: 2999 bases
2L	13666316	*	-G/-G	DEL	FBgn0028527	CG18507	FBtr0080527	INTRON
2L	13666316	*	-G/-G	DEL	FBgn0028527	CG18507	FBtr0080528	INTRON
2L	13673544	*	+GGGC/+GGGC	INS	FBgn0028527	CG18507	FBtr0080527	DOWNSTREAM: 3700 bases
2L	13673544	*	+GGGC/+GGGC	INS	FBgn0028527	CG18507	FBtr0080528	DOWNSTREAM: 2690 bases
2L	13673544	*	+GGGC/+GGGC	INS	FBgn0051814	CG31814	FBtr0080580	DOWNSTREAM: 1686 bases
2L	13681569	*	-C/-C	DEL	FBgn0051814	CG31814	FBtr0080580	INTRON
2L	1369037	*	+T/+T	INS	FBgn0031337	CG14346	FBtr0077926	3PRIME_UTR: 73 bases from transcript end
2L	1369037	*	+T/+T	INS	FBgn0031337	CG14346	FBtr0077927	3PRIME_UTR: 73 bases from transcript end
2L	13715115	*	+AC/+AC	INS	FBgn0028848	CG7311	FBtr0080529	DOWNSTREAM: 4523 bases
2L	13715115	*	+AC/+AC	INS	FBgn0028848	CG7311	FBtr0080530	DOWNSTREAM: 4523 bases
2L	13715115	*	+AC/+AC	INS	FBgn0051814	CG31814	FBtr0080580	INTRON
2L	13716979	*	-TTTTTT/-TTTTTT	DEL	FBgn0051814	CG31814	FBtr0080580	INTRON
2L	13730541	*	-CG/-CG	DEL				INTERGENIC
2L	13733303	*	+G/+G	INS	FBgn0051813	CG31813	FBtr0080531	UPSTREAM: 2837 bases
2L	1375080	*	-GCAT/-GCAT	DEL				INTERGENIC
2L	13752445	*	+T/+T	INS				INTERGENIC
2L	13754051	*	-A/-A	DEL				INTERGENIC
2L	13804879	*	-G/-G	DEL	FBgn0027844	CAH1	FBtr0080539	INTRON
2L	13804879	*	-G/-G	DEL	FBgn0028658	adat	FBtr0080573	DOWNSTREAM: 1521 bases
2L	13818327	*	-GTG/-GTG	DEL	FBgn0000153	b	FBtr0080542	UPSTREAM: 2876 bases
2L	13818327	*	-GTG/-GTG	DEL	FBgn0001965	Sos	FBtr0080541	FRAME_SHIFT			1291	4791
2L	13822642	*	+G/+G	INS	FBgn0000153	b	FBtr0080542	INTRON
2L	13822642	*	+G/+G	INS	FBgn0001965	Sos	FBtr0080541	DOWNSTREAM: 2816 bases
2L	13822642	*	+G/+G	INS	FBgn0004406	tam	FBtr0080571	DOWNSTREAM: 3664 bases
2L	13825680	*	+T/+T	INS	FBgn0000153	b	FBtr0080542	DOWNSTREAM: 1786 bases
2L	13825680	*	+T/+T	INS	FBgn0001961	Sop2	FBtr0080569	DOWNSTREAM: 2750 bases
2L	13825680	*	+T/+T	INS	FBgn0001961	Sop2	FBtr0080570	DOWNSTREAM: 2750 bases
2L	13825680	*	+T/+T	INS	FBgn0004406	tam	FBtr0080571	INTRON
2L	13825680	*	+T/+T	INS	FBgn0015271	Orc5	FBtr0080543	UPSTREAM: 4011 bases
2L	13851008	*	-G/-G	DEL	FBgn0028509	cenG1A	FBtr0080546	INTRON
2L	13851008	*	-G/-G	DEL	FBgn0028532	CG7968	FBtr0080551	DOWNSTREAM: 681 bases
2L	13851008	*	-G/-G	DEL	FBgn0028533	CG7953	FBtr0080550	DOWNSTREAM: 1843 bases
2L	13851008	*	-G/-G	DEL	FBgn0028534	CG7916	FBtr0080549	DOWNSTREAM: 3208 bases
2L	13909480	*	-A/-A	DEL	FBgn0012037	Ance	FBtr0080552	DOWNSTREAM: 308 bases
2L	13909480	*	-A/-A	DEL	FBgn0012037	Ance	FBtr0080553	DOWNSTREAM: 308 bases
2L	13909480	*	-A/-A	DEL	FBgn0019890	Smg5	FBtr0080561	UPSTREAM: 181 bases
2L	13909480	*	-A/-A	DEL	FBgn0025115	Acyp	FBtr0080555	UPSTREAM: 2721 bases
2L	13909480	*	-A/-A	DEL	FBgn0032535	Ance-2	FBtr0080554	UPSTREAM: 160 bases
2L	1396248	*	-T/-T	DEL	FBgn0002543	lea	FBtr0077941	INTRON
2L	1409897	*	+A/+A	INS	FBgn0002543	lea	FBtr0077941	INTRON
2L	1431204	*	-G/-G	DEL	FBgn0003926	snRNA:U3:22A	FBtr0077928	UPSTREAM: 1507 bases
2L	1431299	*	-T/-T	DEL	FBgn0003926	snRNA:U3:22A	FBtr0077928	UPSTREAM: 1412 bases
2L	1472833	*	+T/+T	INS				INTERGENIC
2L	1533770	*	+T/+T	INS				INTERGENIC
2L	1544331	*	+A/+A	INS				INTERGENIC
2L	1615654	*	-GCG/-GCG	DEL	FBgn0021906	RFeSP	FBtr0077914	UPSTREAM: 3530 bases
2L	1615654	*	-GCG/-GCG	DEL	FBgn0021906	RFeSP	FBtr0077915	UPSTREAM: 3530 bases
2L	1615654	*	-GCG/-GCG	DEL	FBgn0031351	CG14352	FBtr0077876	DOWNSTREAM: 3075 bases
2L	1615654	*	-GCG/-GCG	DEL	FBgn0051935	CG31935	FBtr0077916	UPSTREAM: 473 bases
2L	1635835	*	-C/-C	DEL				INTERGENIC
2L	1636631	*	-A/-A	DEL				INTERGENIC
2L	19675322	*	+G/+G	INS	FBgn0000464	Lar	FBtr0081260	INTRON
2L	19675322	*	+G/+G	INS	FBgn0000464	Lar	FBtr0112800	INTRON
2L	19687423	*	-CCGGCTAA/-CCGGCTAA	DEL	FBgn0000464	Lar	FBtr0081260	INTRON
2L	19687423	*	-CCGGCTAA/-CCGGCTAA	DEL	FBgn0000464	Lar	FBtr0112800	INTRON
2L	19816158	*	-A/-A	DEL	FBgn0003922	snRNA:U2:38ABa	FBtr0081313	UPSTREAM: 4649 bases
2L	19816158	*	-A/-A	DEL	FBgn0003923	snRNA:U2:38ABb	FBtr0081293	DOWNSTREAM: 3322 bases
2L	19816158	*	-A/-A	DEL	FBgn0032824	CG13962	FBtr0081314	UPSTREAM: 3380 bases
2L	19816158	*	-A/-A	DEL	FBgn0043021	snRNA:U5:38ABb	FBtr0081294	UPSTREAM: 256 bases
2L	19816158	*	-A/-A	DEL	FBgn0043022	snRNA:U5:38ABa	FBtr0081315	UPSTREAM: 918 bases
2L	19823771	*	+G/+G	INS	FBgn0032825	CG13958	FBtr0081295	UPSTREAM: 3503 bases
2L	19847308	*	+A/+A	INS				INTERGENIC
2L	19849186	*	-G/-G	DEL				INTERGENIC
2L	19876689	*	-GTC/-GTC	DEL	FBgn0260966	sick	FBtr0301718	INTRON
2L	19876689	*	-GTC/-GTC	DEL	FBgn0260966	sick	FBtr0301719	INTRON
2L	19878735	*	-G/-G	DEL	FBgn0260966	sick	FBtr0301718	INTRON
2L	19878735	*	-G/-G	DEL	FBgn0260966	sick	FBtr0301719	INTRON
2L	20026089	*	-G/-G	DEL	FBgn0032839	CG10659	FBtr0081350	UPSTREAM: 4694 bases
2L	20026089	*	-G/-G	DEL	FBgn0032840	sNPF	FBtr0081326	UPSTREAM: 1826 bases
2L	20026089	*	-G/-G	DEL	FBgn0032840	sNPF	FBtr0081327	UPSTREAM: 1826 bases
2L	20051515	*	+T/+T	INS	FBgn0032840	sNPF	FBtr0081326	INTRON
2L	20051515	*	+T/+T	INS	FBgn0032840	sNPF	FBtr0081327	INTRON
2L	20093268	*	-GTT/-GTT	DEL	FBgn0004374	neb	FBtr0081332	DOWNSTREAM: 3562 bases
2L	20093268	*	-GTT/-GTT	DEL	FBgn0032845	CG10747	FBtr0081341	UPSTREAM: 2954 bases
2L	20093268	*	-GTT/-GTT	DEL	FBgn0032846	CG10721	FBtr0081333	DOWNSTREAM: 157 bases
2L	20093268	*	-GTT/-GTT	DEL	FBgn0032847	Taf13	FBtr0081340	INTRON
2L	20093268	*	-GTT/-GTT	DEL	FBgn0032848	CG10722	FBtr0081334	UPSTREAM: 696 bases
2L	20093268	*	-GTT/-GTT	DEL	FBgn0032848	CG10722	FBtr0081335	UPSTREAM: 696 bases
2L	20093268	*	-GTT/-GTT	DEL	FBgn0032849	mRpS18B	FBtr0081338	DOWNSTREAM: 1839 bases
2L	20093268	*	-GTT/-GTT	DEL	FBgn0032849	mRpS18B	FBtr0081339	DOWNSTREAM: 1839 bases
2L	20480962	*	-TGA/-TGA	DEL				INTERGENIC
2L	20491976	*	-GC/-GC	DEL	FBgn0046834	mir-1	FBtr0081379	DOWNSTREAM: 4459 bases
2L	20491976	*	-GC/-GC	DEL	FBgn0054007	CG34007	FBtr0100062	UPSTREAM: 3130 bases
2L	3335095	*	-TT/-TT	DEL	FBgn0020445	E23	FBtr0089979	3PRIME_UTR: 562 bases from transcript end
2L	3335095	*	-TT/-TT	DEL	FBgn0020445	E23	FBtr0089980	3PRIME_UTR: 562 bases from transcript end
2L	3335095	*	-TT/-TT	DEL	FBgn0020445	E23	FBtr0089981	3PRIME_UTR: 562 bases from transcript end
2L	3335095	*	-TT/-TT	DEL	FBgn0031522	CG3285	FBtr0077586	DOWNSTREAM: 2217 bases
2L	3335095	*	-TT/-TT	DEL	FBgn0031523	CG15408	FBtr0077587	DOWNSTREAM: 372 bases
2L	3344525	*	-T/-T	DEL	FBgn0020445	E23	FBtr0089979	INTRON
2L	3344525	*	-T/-T	DEL	FBgn0020445	E23	FBtr0089981	INTRON
2L	3382507	*	-TT/-TT	DEL	FBgn0016698	Ptpa	FBtr0077589	DOWNSTREAM: 3921 bases
2L	3382507	*	-TT/-TT	DEL	FBgn0259949	Sfp23F	FBtr0300295	DOWNSTREAM: 117 bases
2L	3395086	*	+AT/+AT	INS	FBgn0085204	CG34175	FBtr0112366	UPSTREAM: 2937 bases
2L	3398654	*	-CGCTTG/-CGCTTG	DEL	FBgn0085204	CG34175	FBtr0112366	3PRIME_UTR: 259 bases from transcript end
2L	3408830	*	-G/-G	DEL	FBgn0031530	pgant2	FBtr0077592	INTRON
2L	3408830	*	-G/-G	DEL	FBgn0031531	CG8840	FBtr0077590	UPSTREAM: 1774 bases
2L	3411366	*	-T/-T	DEL	FBgn0031530	pgant2	FBtr0077592	INTRON
2L	3411366	*	-T/-T	DEL	FBgn0031531	CG8840	FBtr0077590	DOWNSTREAM: 177 bases
2L	3415982	*	-ACAT/-ACAT	DEL	FBgn0031530	pgant2	FBtr0077592	INTRON
2L	3415982	*	-ACAT/-ACAT	DEL	FBgn0031531	CG8840	FBtr0077590	DOWNSTREAM: 4793 bases
2L	3415982	*	-ACAT/-ACAT	DEL	FBgn0051952	CG31952	FBtr0077591	UPSTREAM: 711 bases
2L	3417538	*	-CCCC/-CCCC	DEL	FBgn0031530	pgant2	FBtr0077592	INTRON
2L	3417538	*	-CCCC/-CCCC	DEL	FBgn0051952	CG31952	FBtr0077591	DOWNSTREAM: 128 bases
2L	3420309	*	+G/+G	INS	FBgn0031530	pgant2	FBtr0077592	INTRON
2L	3420309	*	+G/+G	INS	FBgn0051952	CG31952	FBtr0077591	DOWNSTREAM: 2899 bases
2L	3424795	*	+G/+G	INS	FBgn0031530	pgant2	FBtr0077592	UPSTREAM: 3159 bases
2L	3426522	*	+A/+A	INS	FBgn0031530	pgant2	FBtr0077592	UPSTREAM: 1432 bases
2L	3435547	*	+C/+C	INS				INTERGENIC
2L	3439625	*	+CT/+CT	INS				INTERGENIC
2L	947785	*	+T/+T	INS	FBgn0028481	CG4341	FBtr0077949	INTRON
2L	947785	*	+T/+T	INS	FBgn0028481	CG4341	FBtr0112936	INTRON
2L	960891	*	-CA/-CA	DEL	FBgn0028481	CG4341	FBtr0077949	DOWNSTREAM: 2791 bases
2L	960891	*	-CA/-CA	DEL	FBgn0028481	CG4341	FBtr0112936	DOWNSTREAM: 2791 bases
2L	964028	*	-TCCA/-TCCA	DEL				INTERGENIC
2L	966257	*	+G/+G	INS				INTERGENIC
2L	969428	*	+A/+A	INS				INTERGENIC
2L	973075	*	-C/-C	DEL				INTERGENIC
2L	976048	*	-CAT/-CAT	DEL				INTERGENIC
2L	989635	*	-G/-G	DEL				INTERGENIC
3R	10012454	*	-T/-T	DEL	FBgn0011582	DopR	FBtr0290283	INTRON
3R	10012454	*	-T/-T	DEL	FBgn0011582	DopR	FBtr0301351	INTRON
3R	10017238	*	-T/-T	DEL	FBgn0011582	DopR	FBtr0290283	INTRON
3R	10017238	*	-T/-T	DEL	FBgn0011582	DopR	FBtr0301351	INTRON
3R	10019427	*	+C/+C	INS	FBgn0011582	DopR	FBtr0290283	INTRON
3R	10019427	*	+C/+C	INS	FBgn0011582	DopR	FBtr0301351	INTRON
3R	10036909	*	-TATG/-TATG	DEL	FBgn0011582	DopR	FBtr0290283	INTRON
3R	10036909	*	-TATG/-TATG	DEL	FBgn0011582	DopR	FBtr0301351	INTRON
3R	10036909	*	-TATG/-TATG	DEL	FBgn0038211	CG9649	FBtr0082902	DOWNSTREAM: 730 bases
3R	10047680	*	-C/-C	DEL	FBgn0027563	CG9631	FBtr0082898	DOWNSTREAM: 1862 bases
3R	10047680	*	-C/-C	DEL	FBgn0038211	CG9649	FBtr0082902	UPSTREAM: 910 bases
3R	10047680	*	-C/-C	DEL	FBgn0051326	CG31326	FBtr0082901	UPSTREAM: 3249 bases
3R	10047680	*	-C/-C	DEL	FBgn0053109	CG33109	FBtr0082900	UPSTREAM: 4623 bases
3R	10047680	*	-C/-C	DEL	FBgn0053329	Sp212	FBtr0300406	DOWNSTREAM: 4886 bases
3R	10055078	*	-T/-T	DEL	FBgn0027563	CG9631	FBtr0082898	UPSTREAM: 2392 bases
3R	10055078	*	-T/-T	DEL	FBgn0038213	CG9624	FBtr0082897	UPSTREAM: 4806 bases
3R	10080380	*	-T/-T	DEL	FBgn0027083	Aats-met	FBtr0082895	INTRON
3R	10109232	*	-G/-G	DEL	FBgn0003862	trx	FBtr0082947	INTRON
3R	10109232	*	-G/-G	DEL	FBgn0003862	trx	FBtr0082948	INTRON
3R	10109232	*	-G/-G	DEL	FBgn0003862	trx	FBtr0082949	INTRON
3R	10109232	*	-G/-G	DEL	FBgn0003862	trx	FBtr0082950	INTRON
3R	10109232	*	-G/-G	DEL	FBgn0003862	trx	FBtr0100277	INTRON
3R	10113814	*	-C/-C	DEL	FBgn0003862	trx	FBtr0082947	UPSTREAM: 3811 bases
3R	10113814	*	-C/-C	DEL	FBgn0003862	trx	FBtr0082948	UPSTREAM: 3811 bases
3R	10113814	*	-C/-C	DEL	FBgn0003862	trx	FBtr0082949	UPSTREAM: 3811 bases
3R	10113814	*	-C/-C	DEL	FBgn0003862	trx	FBtr0082950	UPSTREAM: 3811 bases
3R	10113814	*	-C/-C	DEL	FBgn0003862	trx	FBtr0100277	UPSTREAM: 3811 bases
3R	10113814	*	-C/-C	DEL	FBgn0038220	CG12207	FBtr0082921	UPSTREAM: 980 bases
3R	10113814	*	-C/-C	DEL	FBgn0038220	CG12207	FBtr0082922	UPSTREAM: 2370 bases
3R	10123043	*	+A/+A	INS	FBgn0038220	CG12207	FBtr0082921	INTRON
3R	10123043	*	+A/+A	INS	FBgn0038220	CG12207	FBtr0082922	INTRON
3R	10123043	*	+A/+A	INS	FBgn0038220	CG12207	FBtr0082923	UPSTREAM: 920 bases
3R	10138843	*	-CCATACCG/-CCATACCG	DEL	FBgn0003567	su(Hw)	FBtr0082945	UPSTREAM: 468 bases
3R	10138843	*	-CCATACCG/-CCATACCG	DEL	FBgn0003567	su(Hw)	FBtr0082946	UPSTREAM: 448 bases
3R	10138843	*	-CCATACCG/-CCATACCG	DEL	FBgn0004855	RpII15	FBtr0082925	DOWNSTREAM: 3277 bases
3R	10138843	*	-CCATACCG/-CCATACCG	DEL	FBgn0011474	pr-set7	FBtr0082928	UPSTREAM: 2867 bases
3R	10138843	*	-CCATACCG/-CCATACCG	DEL	FBgn0011474	pr-set7	FBtr0082929	UPSTREAM: 2922 bases
3R	10138843	*	-CCATACCG/-CCATACCG	DEL	FBgn0011474	pr-set7	FBtr0082930	UPSTREAM: 2922 bases
3R	10138843	*	-CCATACCG/-CCATACCG	DEL	FBgn0013767	Crz	FBtr0082927	UPSTREAM: 1815 bases
3R	10138843	*	-CCATACCG/-CCATACCG	DEL	FBgn0051321	CG31321	FBtr0082926	INTRON
3R	10141802	*	+A/+A	INS	FBgn0011474	pr-set7	FBtr0082928	INTRON
3R	10141802	*	+A/+A	INS	FBgn0011474	pr-set7	FBtr0082929	5PRIME_UTR: 258 bases from TSS
3R	10141802	*	+A/+A	INS	FBgn0011474	pr-set7	FBtr0082930	5PRIME_UTR: 327 bases from TSS
3R	10141802	*	+A/+A	INS	FBgn0013767	Crz	FBtr0082927	DOWNSTREAM: 363 bases
3R	10141802	*	+A/+A	INS	FBgn0051321	CG31321	FBtr0082926	DOWNSTREAM: 1668 bases
3R	10151223	*	-CTTTCCTCC/-CTTTCCTCC	DEL	FBgn0003480	spn-B	FBtr0082933	UPSTREAM: 2563 bases
3R	10151223	*	-CTTTCCTCC/-CTTTCCTCC	DEL	FBgn0024321	NK7.1	FBtr0082941	DOWNSTREAM: 379 bases
3R	10151223	*	-CTTTCCTCC/-CTTTCCTCC	DEL	FBgn0024321	NK7.1	FBtr0082942	DOWNSTREAM: 379 bases
3R	10151223	*	-CTTTCCTCC/-CTTTCCTCC	DEL	FBgn0038223	CG8538	FBtr0273391	FRAME_SHIFT			241	3108
3R	10151223	*	-CTTTCCTCC/-CTTTCCTCC	DEL	FBgn0038224	CG3321	FBtr0082931	UPSTREAM: 1523 bases
3R	10151223	*	-CTTTCCTCC/-CTTTCCTCC	DEL	FBgn0038224	CG3321	FBtr0082932	UPSTREAM: 1523 bases
3R	10183768	*	-G/-G	DEL	FBgn0024321	NK7.1	FBtr0082941	INTRON
3R	10183768	*	-G/-G	DEL	FBgn0024321	NK7.1	FBtr0082942	INTRON
3R	10183768	*	-G/-G	DEL	FBgn0051320	CG31320	FBtr0082943	DOWNSTREAM: 4692 bases
3R	10189209	*	-TT/-TT	DEL	FBgn0024321	NK7.1	FBtr0082941	INTRON
3R	10189209	*	-TT/-TT	DEL	FBgn0024321	NK7.1	FBtr0082942	INTRON
3R	10189209	*	-TT/-TT	DEL	FBgn0051320	CG31320	FBtr0082943	UPSTREAM: 3254 bases
3R	10191698	*	-AG/-AG	DEL	FBgn0024321	NK7.1	FBtr0082941	INTRON
3R	10191698	*	-AG/-AG	DEL	FBgn0024321	NK7.1	FBtr0082942	INTRON
3R	10191698	*	-AG/-AG	DEL	FBgn0051320	CG31320	FBtr0082943	UPSTREAM: 765 bases
3R	10221567	*	-A/-A	DEL	FBgn0086901	cv-c	FBtr0112630	INTRON
3R	10221567	*	-A/-A	DEL	FBgn0086901	cv-c	FBtr0112631	INTRON
3R	10221567	*	-A/-A	DEL	FBgn0086901	cv-c	FBtr0112632	INTRON
3R	10247755	*	+C/+C	INS	FBgn0085417	CG34388	FBtr0112629	DOWNSTREAM: 168 bases
3R	10247755	*	+C/+C	INS	FBgn0085417	CG34388	FBtr0301081	DOWNSTREAM: 178 bases
3R	10247755	*	+C/+C	INS	FBgn0086901	cv-c	FBtr0112630	INTRON
3R	10247755	*	+C/+C	INS	FBgn0086901	cv-c	FBtr0112632	INTRON
3R	10249734	*	+C/+C	INS	FBgn0085417	CG34388	FBtr0112629	DOWNSTREAM: 2147 bases
3R	10249734	*	+C/+C	INS	FBgn0085417	CG34388	FBtr0301081	DOWNSTREAM: 2157 bases
3R	10249734	*	+C/+C	INS	FBgn0086901	cv-c	FBtr0112630	INTRON
3R	10249734	*	+C/+C	INS	FBgn0086901	cv-c	FBtr0112632	INTRON
3R	10260392	*	+T/+T	INS	FBgn0086901	cv-c	FBtr0112630	INTRON
3R	10260392	*	+T/+T	INS	FBgn0086901	cv-c	FBtr0112632	INTRON
3R	10270462	*	-T/-T	DEL	FBgn0086901	cv-c	FBtr0112630	INTRON
3R	10270462	*	-T/-T	DEL	FBgn0086901	cv-c	FBtr0112632	INTRON
3R	10284547	*	+G/+G	INS	FBgn0086901	cv-c	FBtr0112630	INTRON
3R	10284547	*	+G/+G	INS	FBgn0086901	cv-c	FBtr0112632	INTRON
3R	10287827	*	-TA/-TA	DEL	FBgn0086901	cv-c	FBtr0112630	INTRON
3R	10287827	*	-TA/-TA	DEL	FBgn0086901	cv-c	FBtr0112632	INTRON
3R	10287832	*	-CAA/-CAA	DEL	FBgn0086901	cv-c	FBtr0112630	INTRON
3R	10287832	*	-CAA/-CAA	DEL	FBgn0086901	cv-c	FBtr0112632	INTRON
3R	10303443	*	-GATGT/-GATGT	DEL	FBgn0086901	cv-c	FBtr0112630	INTRON
3R	10303443	*	-GATGT/-GATGT	DEL	FBgn0086901	cv-c	FBtr0112632	INTRON
3R	10313808	*	-G/-G	DEL				INTERGENIC
3R	10315901	*	-T/-T	DEL				INTERGENIC
3R	10410295	*	+G/+G	INS	FBgn0020299	stumps	FBtr0112893	INTRON
3R	10412694	*	+GG/+GG	INS	FBgn0020299	stumps	FBtr0112893	INTRON
3R	10414109	*	-CCCCC/-CCCCC	DEL	FBgn0020299	stumps	FBtr0082958	UPSTREAM: 4076 bases
3R	10414109	*	-CCCCC/-CCCCC	DEL	FBgn0020299	stumps	FBtr0112893	INTRON
3R	10415634	*	+T/+T	INS	FBgn0020299	stumps	FBtr0082958	UPSTREAM: 2551 bases
3R	10415634	*	+T/+T	INS	FBgn0020299	stumps	FBtr0112893	INTRON
3R	25019946	*	-C/-C	DEL	FBgn0039647	CG14509	FBtr0113303	INTRON
3R	25019946	*	-C/-C	DEL	FBgn0039647	CG14509	FBtr0113304	INTRON
3R	25019946	*	-C/-C	DEL	FBgn0039648	CG14515	FBtr0085389	UPSTREAM: 3359 bases
3R	25020646	*	-T/-T	DEL	FBgn0039647	CG14509	FBtr0113303	5PRIME_UTR: 197 bases from TSS
3R	25020646	*	-T/-T	DEL	FBgn0039647	CG14509	FBtr0113304	5PRIME_UTR: 197 bases from TSS
3R	25020646	*	-T/-T	DEL	FBgn0039648	CG14515	FBtr0085389	UPSTREAM: 2659 bases
3R	25023919	*	+T/+T	INS	FBgn0014427	CG11899	FBtr0085390	UPSTREAM: 2255 bases
3R	25023919	*	+T/+T	INS	FBgn0039647	CG14509	FBtr0113303	UPSTREAM: 1799 bases
3R	25023919	*	+T/+T	INS	FBgn0039647	CG14509	FBtr0113304	UPSTREAM: 1798 bases
3R	25023919	*	+T/+T	INS	FBgn0039648	CG14515	FBtr0085389	INTRON
3R	25023919	*	+T/+T	INS	FBgn0039650	CG11900	FBtr0085407	DOWNSTREAM: 1443 bases
3R	25023919	*	+T/+T	INS	FBgn0039651	CG14508	FBtr0085406	DOWNSTREAM: 534 bases
3R	25036239	*	-T/-T	DEL				INTERGENIC
3R	25062302	*	-CAGA/-CAGA	DEL	FBgn0028476	CG15817	FBtr0300832	DOWNSTREAM: 1418 bases
3R	25062302	*	-CAGA/-CAGA	DEL	FBgn0028476	CG15817	FBtr0300833	DOWNSTREAM: 1418 bases
3R	25062302	*	-CAGA/-CAGA	DEL	FBgn0039656	CG11951	FBtr0085403	FRAME_SHIFT			449	2445
3R	25062302	*	-CAGA/-CAGA	DEL	FBgn0051427	CG31427	FBtr0113406	DOWNSTREAM: 2754 bases
3R	25062302	*	-CAGA/-CAGA	DEL	FBgn0051427	CG31427	FBtr0113407	DOWNSTREAM: 2754 bases
3R	25062302	*	-CAGA/-CAGA	DEL	FBgn0051445	CG31445	FBtr0085401	DOWNSTREAM: 1003 bases
3R	25074433	*	-TGA/-TGA	DEL	FBgn0003525	stg	FBtr0085397	DOWNSTREAM: 1895 bases
3R	25074433	*	-TGA/-TGA	DEL	FBgn0040282	SP1029	FBtr0085398	INTRON
3R	25074433	*	-TGA/-TGA	DEL	FBgn0040282	SP1029	FBtr0085399	INTRON
3R	25074433	*	-TGA/-TGA	DEL	FBgn0040282	SP1029	FBtr0085400	5PRIME_UTR: 36 bases from TSS
3R	25074433	*	-TGA/-TGA	DEL	FBgn0051445	CG31445	FBtr0085401	UPSTREAM: 789 bases
3R	25076880	*	-T/-T	DEL	FBgn0003525	stg	FBtr0085397	DOWNSTREAM: 4342 bases
3R	25076880	*	-T/-T	DEL	FBgn0040282	SP1029	FBtr0085398	UPSTREAM: 4289 bases
3R	25076880	*	-T/-T	DEL	FBgn0040282	SP1029	FBtr0085399	UPSTREAM: 4289 bases
3R	25076880	*	-T/-T	DEL	FBgn0040282	SP1029	FBtr0085400	UPSTREAM: 2666 bases
3R	25087435	*	+C/+C	INS				INTERGENIC
3R	25101144	*	+G/+G	INS				INTERGENIC
3R	25125233	*	+T/+T	INS	FBgn0039659	CG14506	FBtr0085439	UPSTREAM: 2720 bases
3R	25130602	*	-T/-T	DEL				INTERGENIC
3R	25133266	*	+G/+G	INS				INTERGENIC
3R	25137535	*	-GAA/-GAA	DEL	FBgn0015622	Cnx99A	FBtr0085437	DOWNSTREAM: 1572 bases
3R	25137535	*	-GAA/-GAA	DEL	FBgn0015622	Cnx99A	FBtr0085438	DOWNSTREAM: 1572 bases
3R	25137535	*	-GAA/-GAA	DEL	FBgn0015622	Cnx99A	FBtr0110908	DOWNSTREAM: 1572 bases
3R	25137535	*	-GAA/-GAA	DEL	FBgn0015622	Cnx99A	FBtr0110909	DOWNSTREAM: 1030 bases
3R	25139805	*	+T/+T	INS	FBgn0015622	Cnx99A	FBtr0085437	DOWNSTREAM: 3842 bases
3R	25139805	*	+T/+T	INS	FBgn0015622	Cnx99A	FBtr0085438	DOWNSTREAM: 3842 bases
3R	25139805	*	+T/+T	INS	FBgn0015622	Cnx99A	FBtr0110908	DOWNSTREAM: 3842 bases
3R	25139805	*	+T/+T	INS	FBgn0015622	Cnx99A	FBtr0110909	DOWNSTREAM: 3300 bases
3R	25139935	*	+AT/+AT	INS	FBgn0015622	Cnx99A	FBtr0085437	DOWNSTREAM: 3972 bases
3R	25139935	*	+AT/+AT	INS	FBgn0015622	Cnx99A	FBtr0085438	DOWNSTREAM: 3972 bases
3R	25139935	*	+AT/+AT	INS	FBgn0015622	Cnx99A	FBtr0110908	DOWNSTREAM: 3972 bases
3R	25139935	*	+AT/+AT	INS	FBgn0015622	Cnx99A	FBtr0110909	DOWNSTREAM: 3430 bases
3R	25141944	*	+G/+G	INS	FBgn0015622	Cnx99A	FBtr0085437	INTRON
3R	25141944	*	+G/+G	INS	FBgn0015622	Cnx99A	FBtr0085438	INTRON
3R	25141944	*	+G/+G	INS	FBgn0015622	Cnx99A	FBtr0110908	INTRON
3R	25141944	*	+G/+G	INS	FBgn0015622	Cnx99A	FBtr0110909	INTRON
3R	25149983	*	-A/-A	DEL	FBgn0015622	Cnx99A	FBtr0085437	UPSTREAM: 385 bases
3R	25149983	*	-A/-A	DEL	FBgn0015622	Cnx99A	FBtr0085438	UPSTREAM: 355 bases
3R	25149983	*	-A/-A	DEL	FBgn0015622	Cnx99A	FBtr0110908	UPSTREAM: 355 bases
3R	25149983	*	-A/-A	DEL	FBgn0015622	Cnx99A	FBtr0110909	UPSTREAM: 355 bases
3R	25151143	*	+G/+G	INS				INTERGENIC
3R	25170432	*	+CT/+CT	INS				INTERGENIC
3R	25174255	*	+G/+G	INS				INTERGENIC
3R	25186408	*	+C/+C	INS				INTERGENIC
3R	25194213	*	+AA/+AA	INS				INTERGENIC
3R	25196964	*	-T/-T	DEL				INTERGENIC
3R	25205712	*	-T/-T	DEL				INTERGENIC
3R	25208057	*	-C/-C	DEL				INTERGENIC
3R	25209935	*	-TG/-TG	DEL				INTERGENIC
3R	25253736	*	-A/-A	DEL	FBgn0004369	Ptp99A	FBtr0110981	INTRON
3R	25254867	*	-A/-A	DEL	FBgn0004369	Ptp99A	FBtr0110981	INTRON
3R	25257597	*	-G/-G	DEL	FBgn0004369	Ptp99A	FBtr0110981	INTRON
3R	25260262	*	-C/-C	DEL	FBgn0004369	Ptp99A	FBtr0110981	INTRON
3R	25262249	*	-TT/-TT	DEL	FBgn0004369	Ptp99A	FBtr0110981	INTRON
3R	25267428	*	+A/+A	INS	FBgn0004369	Ptp99A	FBtr0110981	INTRON
3R	25270067	*	+C/+C	INS	FBgn0004369	Ptp99A	FBtr0110981	INTRON
3R	25270091	*	-CC/-CC	DEL	FBgn0004369	Ptp99A	FBtr0110981	INTRON
3R	25283650	*	-G/-G	DEL	FBgn0004369	Ptp99A	FBtr0085422	INTRON
3R	25283650	*	-G/-G	DEL	FBgn0004369	Ptp99A	FBtr0085423	UPSTREAM: 3885 bases
3R	25283650	*	-G/-G	DEL	FBgn0004369	Ptp99A	FBtr0085424	INTRON
3R	25283650	*	-G/-G	DEL	FBgn0004369	Ptp99A	FBtr0100523	INTRON
3R	25283650	*	-G/-G	DEL	FBgn0004369	Ptp99A	FBtr0110981	INTRON
3R	25283773	*	-T/-T	DEL	FBgn0004369	Ptp99A	FBtr0085422	INTRON
3R	25283773	*	-T/-T	DEL	FBgn0004369	Ptp99A	FBtr0085423	UPSTREAM: 3762 bases
3R	25283773	*	-T/-T	DEL	FBgn0004369	Ptp99A	FBtr0085424	INTRON
3R	25283773	*	-T/-T	DEL	FBgn0004369	Ptp99A	FBtr0100523	INTRON
3R	25283773	*	-T/-T	DEL	FBgn0004369	Ptp99A	FBtr0110981	INTRON
3R	25298356	*	-C/-C	DEL	FBgn0004369	Ptp99A	FBtr0085422	INTRON
3R	25298356	*	-C/-C	DEL	FBgn0004369	Ptp99A	FBtr0085423	INTRON
3R	25298356	*	-C/-C	DEL	FBgn0004369	Ptp99A	FBtr0085424	INTRON
3R	25298356	*	-C/-C	DEL	FBgn0004369	Ptp99A	FBtr0100523	INTRON
3R	25298356	*	-C/-C	DEL	FBgn0004369	Ptp99A	FBtr0110981	INTRON
3R	25300830	*	+G/+G	INS	FBgn0004369	Ptp99A	FBtr0085422	INTRON
3R	25300830	*	+G/+G	INS	FBgn0004369	Ptp99A	FBtr0085423	INTRON
3R	25300830	*	+G/+G	INS	FBgn0004369	Ptp99A	FBtr0085424	INTRON
3R	25300830	*	+G/+G	INS	FBgn0004369	Ptp99A	FBtr0100523	INTRON
3R	25300830	*	+G/+G	INS	FBgn0004369	Ptp99A	FBtr0110981	INTRON
3R	25301391	*	-A/-A	DEL	FBgn0004369	Ptp99A	FBtr0085422	INTRON
3R	25301391	*	-A/-A	DEL	FBgn0004369	Ptp99A	FBtr0085423	INTRON
3R	25301391	*	-A/-A	DEL	FBgn0004369	Ptp99A	FBtr0085424	INTRON
3R	25301391	*	-A/-A	DEL	FBgn0004369	Ptp99A	FBtr0100523	INTRON
3R	25301391	*	-A/-A	DEL	FBgn0004369	Ptp99A	FBtr0110981	INTRON
3R	25335979	*	+T/+T	INS				INTERGENIC
3R	25339073	*	-GCTC/-GCTC	DEL	FBgn0039669	CG2014	FBtr0085440	UPSTREAM: 2494 bases
3R	25359025	*	-G/-G	DEL				INTERGENIC
3R	25361941	*	-C/-C	DEL				INTERGENIC
3R	25369856	*	+T/+T	INS				INTERGENIC
3R	25376753	*	-C/-C	DEL				INTERGENIC
3R	25400977	*	-T/-T	DEL				INTERGENIC
3R	25401148	*	+G/+G	INS				INTERGENIC
3R	25403650	*	-GACAA/-GACAA	DEL				INTERGENIC
3R	25409614	*	-A/-A	DEL	FBgn0039670	CG7567	FBtr0085472	DOWNSTREAM: 1658 bases
3R	25418819	*	-TAT/-TAT	DEL	FBgn0039670	CG7567	FBtr0085472	UPSTREAM: 5 bases
3R	25418819	*	-TAT/-TAT	DEL	FBgn0039671	CG11470	FBtr0085471	UPSTREAM: 1667 bases
3R	25418819	*	-TAT/-TAT	DEL	FBgn0051041	CG31041	FBtr0085470	UPSTREAM: 2799 bases
3R	25418819	*	-TAT/-TAT	DEL	FBgn0086361	alph	FBtr0085442	INTRON
3R	25418819	*	-TAT/-TAT	DEL	FBgn0086361	alph	FBtr0085443	INTRON
3R	25418819	*	-TAT/-TAT	DEL	FBgn0086361	alph	FBtr0085444	INTRON
3R	25418819	*	-TAT/-TAT	DEL	FBgn0086361	alph	FBtr0085445	5PRIME_UTR: 254 bases from TSS
3R	25418819	*	-TAT/-TAT	DEL	FBgn0086361	alph	FBtr0085446	UPSTREAM: 6 bases
3R	25435061	*	-CT/-CT	DEL	FBgn0086361	alph	FBtr0085444	INTRON
3R	25440990	*	+T/+T	INS	FBgn0039674	CG1907	FBtr0085447	UPSTREAM: 3766 bases
3R	25440990	*	+T/+T	INS	FBgn0086361	alph	FBtr0085444	INTRON
3R	25452273	*	-C/-C	DEL	FBgn0015129	DopR2	FBtr0085467	DOWNSTREAM: 1249 bases
3R	25452273	*	-C/-C	DEL	FBgn0015129	DopR2	FBtr0085468	DOWNSTREAM: 885 bases
3R	25472983	*	+C/+C	INS	FBgn0015129	DopR2	FBtr0085467	INTRON
3R	25472983	*	+C/+C	INS	FBgn0015129	DopR2	FBtr0085468	INTRON
3R	25478185	*	-G/-G	DEL	FBgn0015129	DopR2	FBtr0085467	INTRON
3R	25478185	*	-G/-G	DEL	FBgn0015129	DopR2	FBtr0085468	INTRON
3R	25597251	*	-G/-G	DEL	FBgn0001297	kay	FBtr0099988	INTRON
3R	25597251	*	-G/-G	DEL	FBgn0001297	kay	FBtr0099989	UPSTREAM: 1450 bases
3R	25603812	*	-AAAAAGT/-AAAAAGT	DEL	FBgn0001297	kay	FBtr0099988	INTRON
3R	25603812	*	-AAAAAGT/-AAAAAGT	DEL	FBgn0001297	kay	FBtr0099989	INTRON
3R	25603812	*	-AAAAAGT/-AAAAAGT	DEL	FBgn0001297	kay	FBtr0099990	UPSTREAM: 4521 bases
3R	25603812	*	-AAAAAGT/-AAAAAGT	DEL	FBgn0039694	fig	FBtr0085538	DOWNSTREAM: 3796 bases
3R	25605031	*	-TG/-TG	DEL	FBgn0001297	kay	FBtr0099988	INTRON
3R	25605031	*	-TG/-TG	DEL	FBgn0001297	kay	FBtr0099989	INTRON
3R	25605031	*	-TG/-TG	DEL	FBgn0001297	kay	FBtr0099990	UPSTREAM: 3302 bases
3R	25605031	*	-TG/-TG	DEL	FBgn0039694	fig	FBtr0085538	3PRIME_UTR: 103 bases from transcript end
3R	25609024	*	-T/-T	DEL	FBgn0001297	kay	FBtr0099988	INTRON
3R	25609024	*	-T/-T	DEL	FBgn0001297	kay	FBtr0099989	INTRON
3R	25609024	*	-T/-T	DEL	FBgn0001297	kay	FBtr0099990	INTRON
3R	25609024	*	-T/-T	DEL	FBgn0039694	fig	FBtr0085538	UPSTREAM: 2152 bases
3R	25609076	*	-T/-T	DEL	FBgn0001297	kay	FBtr0099988	INTRON
3R	25609076	*	-T/-T	DEL	FBgn0001297	kay	FBtr0099989	INTRON
3R	25609076	*	-T/-T	DEL	FBgn0001297	kay	FBtr0099990	INTRON
3R	25609076	*	-T/-T	DEL	FBgn0039694	fig	FBtr0085538	UPSTREAM: 2100 bases
3R	25616764	*	+C/+C	INS	FBgn0001297	kay	FBtr0099988	INTRON
3R	25616764	*	+C/+C	INS	FBgn0001297	kay	FBtr0099989	INTRON
3R	25616764	*	+C/+C	INS	FBgn0001297	kay	FBtr0099990	INTRON
3R	25616764	*	+C/+C	INS	FBgn0001297	kay	FBtr0290076	INTRON
3R	25616764	*	+C/+C	INS	FBgn0039695	CG12068	FBtr0085481	UPSTREAM: 3594 bases
3R	25616764	*	+C/+C	INS	FBgn0039696	CG7837	FBtr0085537	DOWNSTREAM: 347 bases
3R	25646503	*	-A/-A	DEL	FBgn0039702	Vps16B	FBtr0085533	UPSTREAM: 671 bases
3R	25646503	*	-A/-A	DEL	FBgn0039703	CG7829	FBtr0085531	UPSTREAM: 1985 bases
3R	25646503	*	-A/-A	DEL	FBgn0039703	CG7829	FBtr0085532	UPSTREAM: 1985 bases
3R	25646503	*	-A/-A	DEL	FBgn0039704	CG7802	FBtr0085485	INTRON
3R	25646503	*	-A/-A	DEL	FBgn0039704	CG7802	FBtr0085486	INTRON
3R	25673728	*	-A/-A	DEL	FBgn0039709	Cad99C	FBtr0085488	INTRON
3R	25689118	*	-TG/-TG	DEL	FBgn0039711	CG7824	FBtr0089926	UPSTREAM: 525 bases
3R	25689118	*	-TG/-TG	DEL	FBgn0039711	CG7824	FBtr0089927	UPSTREAM: 525 bases
3R	25689118	*	-TG/-TG	DEL	FBgn0039712	CG15514	FBtr0085523	UPSTREAM: 3081 bases
3R	25689118	*	-TG/-TG	DEL	FBgn0039713	RpS8	FBtr0085489	INTRON
3R	25689118	*	-TG/-TG	DEL	FBgn0039714	CG7816	FBtr0089920	DOWNSTREAM: 4699 bases
3R	25689118	*	-TG/-TG	DEL	FBgn0039714	CG7816	FBtr0089921	DOWNSTREAM: 4699 bases
3R	25689118	*	-TG/-TG	DEL	FBgn0039714	CG7816	FBtr0089922	DOWNSTREAM: 4699 bases
3R	25689118	*	-TG/-TG	DEL	FBgn0039714	CG7816	FBtr0089923	DOWNSTREAM: 4699 bases
3R	25689118	*	-TG/-TG	DEL	FBgn0039714	CG7816	FBtr0089924	DOWNSTREAM: 4699 bases
3R	25689118	*	-TG/-TG	DEL	FBgn0039714	CG7816	FBtr0089925	DOWNSTREAM: 4699 bases
3R	25689118	*	-TG/-TG	DEL	FBgn0051032	CR31032	FBtr0085524	UPSTREAM: 1471 bases
3R	25689118	*	-TG/-TG	DEL	FBgn0065066	snoRNA:Me28S-A2564	FBtr0091779	DOWNSTREAM: 52 bases
3R	25689118	*	-TG/-TG	DEL	FBgn0086061	snoRNA:Or-CD8	FBtr0114337	DOWNSTREAM: 679 bases
3R	25717362	*	-AG/-AG	DEL	FBgn0051038	CG31038	FBtr0085494	INTRON
3R	25717362	*	-AG/-AG	DEL	FBgn0051038	CG31038	FBtr0085495	INTRON
3R	25717362	*	-AG/-AG	DEL	FBgn0051038	CG31038	FBtr0085496	INTRON
3R	25717362	*	-AG/-AG	DEL	FBgn0051038	CG31038	FBtr0085497	UPSTREAM: 3343 bases
3R	25717362	*	-AG/-AG	DEL	FBgn0051038	CG31038	FBtr0085498	INTRON
3R	25717362	*	-AG/-AG	DEL	FBgn0051038	CG31038	FBtr0085499	INTRON
3R	25717907	*	-T/-T	DEL	FBgn0051038	CG31038	FBtr0085494	INTRON
3R	25717907	*	-T/-T	DEL	FBgn0051038	CG31038	FBtr0085495	INTRON
3R	25717907	*	-T/-T	DEL	FBgn0051038	CG31038	FBtr0085496	INTRON
3R	25717907	*	-T/-T	DEL	FBgn0051038	CG31038	FBtr0085497	UPSTREAM: 2798 bases
3R	25717907	*	-T/-T	DEL	FBgn0051038	CG31038	FBtr0085498	INTRON
3R	25717907	*	-T/-T	DEL	FBgn0051038	CG31038	FBtr0085499	INTRON
3R	25719084	*	-T/-T	DEL	FBgn0051038	CG31038	FBtr0085494	INTRON
3R	25719084	*	-T/-T	DEL	FBgn0051038	CG31038	FBtr0085495	INTRON
3R	25719084	*	-T/-T	DEL	FBgn0051038	CG31038	FBtr0085496	INTRON
3R	25719084	*	-T/-T	DEL	FBgn0051038	CG31038	FBtr0085497	UPSTREAM: 1621 bases
3R	25719084	*	-T/-T	DEL	FBgn0051038	CG31038	FBtr0085498	INTRON
3R	25719084	*	-T/-T	DEL	FBgn0051038	CG31038	FBtr0085499	INTRON
3R	25719573	*	-A/-A	DEL	FBgn0051038	CG31038	FBtr0085494	INTRON
3R	25719573	*	-A/-A	DEL	FBgn0051038	CG31038	FBtr0085495	INTRON
3R	25719573	*	-A/-A	DEL	FBgn0051038	CG31038	FBtr0085496	INTRON
3R	25719573	*	-A/-A	DEL	FBgn0051038	CG31038	FBtr0085497	UPSTREAM: 1132 bases
3R	25719573	*	-A/-A	DEL	FBgn0051038	CG31038	FBtr0085498	INTRON
3R	25719573	*	-A/-A	DEL	FBgn0051038	CG31038	FBtr0085499	INTRON
3R	25743484	*	+TC/+TC	INS	FBgn0003357	Jon99Ciii	FBtr0085502	UPSTREAM: 4447 bases
3R	25743484	*	+TC/+TC	INS	FBgn0003861	trp	FBtr0085513	INTRON
3R	25743484	*	+TC/+TC	INS	FBgn0039722	capa	FBtr0085514	UPSTREAM: 1568 bases
3R	25743484	*	+TC/+TC	INS	FBgn0051036	CG31036	FBtr0085501	DOWNSTREAM: 4870 bases
3R	25743484	*	+TC/+TC	INS	FBgn0051036	CG31036	FBtr0114571	DOWNSTREAM: 4870 bases
3R	25750399	*	+A/+A	INS	FBgn0003356	Jon99Cii	FBtr0085512	UPSTREAM: 4936 bases
3R	25750399	*	+A/+A	INS	FBgn0003357	Jon99Ciii	FBtr0085502	DOWNSTREAM: 1576 bases
3R	25750399	*	+A/+A	INS	FBgn0003358	Jon99Ci	FBtr0085511	DOWNSTREAM: 4453 bases
3R	25750399	*	+A/+A	INS	FBgn0003861	trp	FBtr0085513	UPSTREAM: 614 bases
3R	25750399	*	+A/+A	INS	FBgn0039723	CG15522	FBtr0085503	UPSTREAM: 2575 bases
3R	25750399	*	+A/+A	INS	FBgn0051202	CG31202	FBtr0085510	DOWNSTREAM: 978 bases
3R	25759886	*	+T/+T	INS	FBgn0039726	eIF2B-alpha	FBtr0085508	DOWNSTREAM: 4584 bases
3R	25759886	*	+T/+T	INS	FBgn0039727	CG15523	FBtr0085505	UPSTREAM: 1814 bases
3R	25759886	*	+T/+T	INS	FBgn0039727	CG15523	FBtr0300825	UPSTREAM: 1814 bases
3R	25759886	*	+T/+T	INS	FBgn0051040	Cog7	FBtr0085509	UPSTREAM: 3895 bases
3R	25759886	*	+T/+T	INS	FBgn0051202	CG31202	FBtr0085510	UPSTREAM: 1224 bases
3R	25759886	*	+T/+T	INS	FBgn0260759	CG42557	FBtr0301256	INTRON
3R	25759886	*	+T/+T	INS	FBgn0260760	CG42558	FBtr0301257	INTRON
3R	25782494	*	-G/-G	DEL	FBgn0004622	Takr99D	FBtr0085507	INTRON
3R	25782494	*	-G/-G	DEL	FBgn0004622	Takr99D	FBtr0301656	INTRON
3R	25790011	*	-A/-A	DEL	FBgn0004622	Takr99D	FBtr0085507	INTRON
3R	25790011	*	-A/-A	DEL	FBgn0004622	Takr99D	FBtr0301656	INTRON
3R	25802805	*	-TGC/-TGC	DEL				INTERGENIC
3R	25803737	*	-GG/-GG	DEL				INTERGENIC
3R	25804639	*	+GT/+GT	INS	FBgn0039728	CG7896	FBtr0085545	UPSTREAM: 4535 bases
3R	25833642	*	-T/-T	DEL	FBgn0016685	Nlp	FBtr0085552	INTRON
3R	25833642	*	-T/-T	DEL	FBgn0039734	Tace	FBtr0085550	DOWNSTREAM: 4242 bases
3R	25833642	*	-T/-T	DEL	FBgn0039734	Tace	FBtr0085551	DOWNSTREAM: 4242 bases
3R	25833642	*	-T/-T	DEL	FBgn0039735	CG7911	FBtr0085606	UPSTREAM: 1943 bases
3R	25833642	*	-T/-T	DEL	FBgn0039736	CG7912	FBtr0085605	INTRON
3R	25833642	*	-T/-T	DEL	FBgn0039737	CG7920	FBtr0085603	DOWNSTREAM: 2455 bases
3R	25845641	*	-TCGG/-TCGG	DEL	FBgn0026597	Axn	FBtr0085553	UPSTREAM: 2925 bases
3R	25845641	*	-TCGG/-TCGG	DEL	FBgn0026597	Axn	FBtr0085554	UPSTREAM: 2925 bases
3R	25845641	*	-TCGG/-TCGG	DEL	FBgn0026597	Axn	FBtr0290030	UPSTREAM: 2925 bases
3R	25845641	*	-TCGG/-TCGG	DEL	FBgn0039737	CG7920	FBtr0085603	UPSTREAM: 447 bases
3R	25845641	*	-TCGG/-TCGG	DEL	FBgn0039737	CG7920	FBtr0085604	UPSTREAM: 447 bases
3R	25845641	*	-TCGG/-TCGG	DEL	FBgn0039738	Mgat2	FBtr0085602	INTRON
3R	25845641	*	-TCGG/-TCGG	DEL	FBgn0039738	Mgat2	FBtr0100418	INTRON
3R	25845641	*	-TCGG/-TCGG	DEL	FBgn0039739	RpS28a	FBtr0085601	DOWNSTREAM: 2517 bases
3R	25850468	*	+T/+T	INS	FBgn0026597	Axn	FBtr0085553	INTRON
3R	25850468	*	+T/+T	INS	FBgn0026597	Axn	FBtr0085554	INTRON
3R	25850468	*	+T/+T	INS	FBgn0026597	Axn	FBtr0085555	UPSTREAM: 2615 bases
3R	25850468	*	+T/+T	INS	FBgn0026597	Axn	FBtr0290030	INTRON
3R	25850468	*	+T/+T	INS	FBgn0026597	Axn	FBtr0300600	UPSTREAM: 2615 bases
3R	25850468	*	+T/+T	INS	FBgn0039738	Mgat2	FBtr0085602	UPSTREAM: 2514 bases
3R	25850468	*	+T/+T	INS	FBgn0039738	Mgat2	FBtr0100418	UPSTREAM: 2514 bases
3R	25850468	*	+T/+T	INS	FBgn0039739	RpS28a	FBtr0085601	UPSTREAM: 2854 bases
3R	25855303	*	+A/+A	INS	FBgn0026597	Axn	FBtr0085553	INTRON
3R	25855303	*	+A/+A	INS	FBgn0026597	Axn	FBtr0085554	INTRON
3R	25855303	*	+A/+A	INS	FBgn0026597	Axn	FBtr0085555	INTRON
3R	25855303	*	+A/+A	INS	FBgn0026597	Axn	FBtr0290030	INTRON
3R	25855303	*	+A/+A	INS	FBgn0026597	Axn	FBtr0300600	INTRON
3R	25897216	*	-G/-G	DEL	FBgn0015542	sima	FBtr0085565	INTRON
3R	25897216	*	-G/-G	DEL	FBgn0015542	sima	FBtr0114597	INTRON
3R	25900157	*	-A/-A	DEL	FBgn0015542	sima	FBtr0085565	INTRON
3R	25900157	*	-A/-A	DEL	FBgn0015542	sima	FBtr0114597	INTRON
3R	25903681	*	-T/-T	DEL	FBgn0015542	sima	FBtr0085565	INTRON
3R	25903681	*	-T/-T	DEL	FBgn0015542	sima	FBtr0114597	INTRON
3R	25918512	*	+GG/+GG	INS	FBgn0015542	sima	FBtr0085565	INTRON
3R	25918512	*	+GG/+GG	INS	FBgn0015542	sima	FBtr0114597	INTRON
3R	25944022	*	+A/+A	INS	FBgn0015542	sima	FBtr0085565	INTRON
3R	25944022	*	+A/+A	INS	FBgn0015542	sima	FBtr0114597	INTRON
3R	25944022	*	+A/+A	INS	FBgn0040625	CG18682	FBtr0085588	DOWNSTREAM: 1279 bases
3R	25944022	*	+A/+A	INS	FBgn0040625	CG18682	FBtr0302312	DOWNSTREAM: 1279 bases
3R	25960290	*	+AA/+AA	INS	FBgn0039747	AdoR	FBtr0085581	DOWNSTREAM: 4295 bases
3R	25960290	*	+AA/+AA	INS	FBgn0051029	CG31029	FBtr0085585	UPSTREAM: 2829 bases
3R	25960290	*	+AA/+AA	INS	FBgn0086355	Tpi	FBtr0085582	5PRIME_UTR: 35 bases from TSS
3R	25960290	*	+AA/+AA	INS	FBgn0086355	Tpi	FBtr0085583	UPSTREAM: 4712 bases
3R	25960290	*	+AA/+AA	INS	FBgn0086355	Tpi	FBtr0085584	UPSTREAM: 4709 bases
3R	25968550	*	-GTT/-GTT	DEL	FBgn0039747	AdoR	FBtr0085581	UPSTREAM: 699 bases
3R	25973868	*	-C/-C	DEL	FBgn0039748	CG15529	FBtr0085567	UPSTREAM: 3916 bases
3R	25973868	*	-C/-C	DEL	FBgn0039749	CG11498	FBtr0085580	DOWNSTREAM: 59 bases
3R	25981564	*	+C/+C	INS	FBgn0039748	CG15529	FBtr0085567	DOWNSTREAM: 2567 bases
3R	25981564	*	+C/+C	INS	FBgn0039749	CG11498	FBtr0085580	INTRON
3R	25989212	*	+TT/+TT	INS	FBgn0051028	CG31028	FBtr0290050	DOWNSTREAM: 1861 bases
3R	25989212	*	+TT/+TT	INS	FBgn0051028	CG31028	FBtr0290051	DOWNSTREAM: 1861 bases
3R	25989212	*	+TT/+TT	INS	FBgn0051030	CG31030	FBtr0085579	DOWNSTREAM: 3800 bases
3R	25989212	*	+TT/+TT	INS	FBgn0051030	CG31030	FBtr0110834	DOWNSTREAM: 3800 bases
3R	7654090	*	+G/+G	INS	FBgn0037956	CG6959	FBtr0082517	INTRON
3R	7654090	*	+G/+G	INS	FBgn0037956	CG6959	FBtr0299594	INTRON
3R	7666629	*	-T/-T	DEL	FBgn0037956	CG6959	FBtr0082517	INTRON
3R	7666629	*	-T/-T	DEL	FBgn0037956	CG6959	FBtr0299594	INTRON
3R	7772332	*	+C/+C	INS	FBgn0051211	CG31211	FBtr0082479	UPSTREAM: 3070 bases
3R	7772332	*	+C/+C	INS	FBgn0051211	CG31211	FBtr0082480	UPSTREAM: 3070 bases
3R	7772332	*	+C/+C	INS	FBgn0051211	CG31211	FBtr0082481	UPSTREAM: 3070 bases
3R	7774279	*	-G/-G	DEL	FBgn0051211	CG31211	FBtr0082479	UPSTREAM: 1123 bases
3R	7774279	*	-G/-G	DEL	FBgn0051211	CG31211	FBtr0082480	UPSTREAM: 1123 bases
3R	7774279	*	-G/-G	DEL	FBgn0051211	CG31211	FBtr0082481	UPSTREAM: 1123 bases
3R	7817639	*	+A/+A	INS	FBgn0037976	Tk	FBtr0082488	DOWNSTREAM: 2744 bases
3R	7817639	*	+A/+A	INS	FBgn0260745	mfas	FBtr0082489	INTRON
3R	7817639	*	+A/+A	INS	FBgn0260745	mfas	FBtr0082490	INTRON
3R	7817639	*	+A/+A	INS	FBgn0260745	mfas	FBtr0082491	INTRON
3R	7817639	*	+A/+A	INS	FBgn0260745	mfas	FBtr0082492	INTRON
3R	7817639	*	+A/+A	INS	FBgn0260745	mfas	FBtr0082493	INTRON
3R	7817639	*	+A/+A	INS	FBgn0260745	mfas	FBtr0082494	INTRON
3R	7817639	*	+A/+A	INS	FBgn0260745	mfas	FBtr0082495	INTRON
3R	7817639	*	+A/+A	INS	FBgn0260745	mfas	FBtr0082496	INTRON
3R	7817639	*	+A/+A	INS	FBgn0260745	mfas	FBtr0082497	INTRON
3R	7817639	*	+A/+A	INS	FBgn0260745	mfas	FBtr0082498	INTRON
3R	7817639	*	+A/+A	INS	FBgn0260745	mfas	FBtr0082499	INTRON
3R	7817639	*	+A/+A	INS	FBgn0260745	mfas	FBtr0082500	INTRON
3R	7817639	*	+A/+A	INS	FBgn0260745	mfas	FBtr0082501	INTRON
3R	7817639	*	+A/+A	INS	FBgn0260745	mfas	FBtr0082502	INTRON
3R	7817639	*	+A/+A	INS	FBgn0260745	mfas	FBtr0082503	INTRON
3R	7825408	*	-C/-C	DEL	FBgn0037976	Tk	FBtr0082488	INTRON
3R	7825408	*	-C/-C	DEL	FBgn0260746	Ect3	FBtr0082487	INTRON
3R	7829933	*	-ACTCGC/-ACTCGC	DEL	FBgn0037976	Tk	FBtr0082488	INTRON
3R	7829933	*	-ACTCGC/-ACTCGC	DEL	FBgn0037978	KLHL18	FBtr0082556	DOWNSTREAM: 1103 bases
3R	7829933	*	-ACTCGC/-ACTCGC	DEL	FBgn0037978	KLHL18	FBtr0082557	DOWNSTREAM: 1103 bases
3R	7829933	*	-ACTCGC/-ACTCGC	DEL	FBgn0260746	Ect3	FBtr0082487	DOWNSTREAM: 694 bases
3R	7852871	*	-A/-A	DEL	FBgn0051358	CG31358	FBtr0082554	DOWNSTREAM: 4081 bases
3R	7852871	*	-A/-A	DEL	FBgn0260230	CG42504	FBtr0300639	DOWNSTREAM: 4081 bases
3R	7852871	*	-A/-A	DEL	FBgn0260231	CG42505	FBtr0300638	DOWNSTREAM: 4081 bases
3R	7857097	*	-T/-T	DEL	FBgn0037985	ssp5	FBtr0082538	UPSTREAM: 1767 bases
3R	7857097	*	-T/-T	DEL	FBgn0051358	CG31358	FBtr0082554	INTRON
3R	7857097	*	-T/-T	DEL	FBgn0260230	CG42504	FBtr0300639	INTRON
3R	7857097	*	-T/-T	DEL	FBgn0260231	CG42505	FBtr0300638	INTRON
3R	7890743	*	-T/-T	DEL	FBgn0037988	CG14740	FBtr0082552	UPSTREAM: 2925 bases
3R	7890743	*	-T/-T	DEL	FBgn0037989	CG14741	FBtr0300351	DOWNSTREAM: 781 bases
3R	7899787	*	-G/-G	DEL	FBgn0037989	CG14741	FBtr0300351	INTRON
3R	7913302	*	+T/+T	INS				INTERGENIC
3R	7926235	*	+G/+G	INS	FBgn0051361	dpr17	FBtr0082542	INTRON
3R	7926235	*	+G/+G	INS	FBgn0051361	dpr17	FBtr0082543	INTRON
3R	7926235	*	+G/+G	INS	FBgn0051361	dpr17	FBtr0300126	INTRON
3R	7947056	*	-T/-T	DEL	FBgn0037992	CG4702	FBtr0082550	DOWNSTREAM: 4759 bases
3R	7951165	*	-A/-A	DEL	FBgn0037992	CG4702	FBtr0082550	INTRON
3R	8092414	*	+G/+G	INS	FBgn0003651	svp	FBtr0082562	INTRON
3R	8092414	*	+G/+G	INS	FBgn0038009	CG17738	FBtr0082565	UPSTREAM: 4198 bases
3R	8152590	*	+CGATCGA/+CGATCGA	INS	FBgn0038012	CG10013	FBtr0082567	DOWNSTREAM: 1654 bases
3R	8152590	*	+CGATCGA/+CGATCGA	INS	FBgn0051432	tRNA:CR31432	FBtr0082616	UPSTREAM: 768 bases
3R	8159547	*	+G/+G	INS				INTERGENIC
3R	8185147	*	-AA/-AA	DEL	FBgn0038016	MBD-R2	FBtr0082611	UPSTREAM: 1837 bases
3R	8185147	*	-AA/-AA	DEL	FBgn0038016	MBD-R2	FBtr0082612	UPSTREAM: 1816 bases
3R	8185147	*	-AA/-AA	DEL	FBgn0038017	CG4115	FBtr0082568	UPSTREAM: 586 bases
3R	8185147	*	-AA/-AA	DEL	FBgn0038018	Tim17a1	FBtr0082610	DOWNSTREAM: 760 bases
3R	8185147	*	-AA/-AA	DEL	FBgn0065094	snmRNA:419	FBtr0091921	UPSTREAM: 3491 bases
3R	8267193	*	-C/-C	DEL	FBgn0038051	CG17207	FBtr0082682	UPSTREAM: 2670 bases
3R	8267193	*	-C/-C	DEL	FBgn0043043	desat2	FBtr0082592	DOWNSTREAM: 3611 bases
3R	8267193	*	-C/-C	DEL	FBgn0086687	desat1	FBtr0082626	INTRON
3R	8267193	*	-C/-C	DEL	FBgn0086687	desat1	FBtr0082627	5PRIME_UTR: 147 bases from TSS
3R	8267193	*	-C/-C	DEL	FBgn0086687	desat1	FBtr0082628	UPSTREAM: 630 bases
3R	8267193	*	-C/-C	DEL	FBgn0086687	desat1	FBtr0082629	UPSTREAM: 2111 bases
3R	8267193	*	-C/-C	DEL	FBgn0086687	desat1	FBtr0082630	UPSTREAM: 2570 bases
3R	8379242	*	-T/-T	DEL	FBgn0038063	Octbeta2R	FBtr0100019	INTRON
3R	8379242	*	-T/-T	DEL	FBgn0038063	Octbeta2R	FBtr0301646	INTRON
3R	8379242	*	-T/-T	DEL	FBgn0067707	mir-284	FBtr0091577	UPSTREAM: 3033 bases
3R	8421885	*	+AC/+AC	INS				INTERGENIC
3R	8455877	*	+A/+A	INS	FBgn0005671	Vha55	FBtr0082670	UPSTREAM: 2676 bases
3R	8455877	*	+A/+A	INS	FBgn0005671	Vha55	FBtr0082671	UPSTREAM: 2548 bases
3R	8455877	*	+A/+A	INS	FBgn0005671	Vha55	FBtr0301661	UPSTREAM: 2561 bases
3R	8455877	*	+A/+A	INS	FBgn0038065	CG6359	FBtr0082641	DOWNSTREAM: 94 bases
3R	8455877	*	+A/+A	INS	FBgn0038067	CG11598	FBtr0110781	UPSTREAM: 4762 bases
3R	8455877	*	+A/+A	INS	FBgn0042207	CG18530	FBtr0082644	UPSTREAM: 3204 bases
3R	8455877	*	+A/+A	INS	FBgn0260444	CG18616	FBtr0082643	UPSTREAM: 512 bases
3R	8472685	*	+A/+A	INS	FBgn0038070	CG6753	FBtr0301150	UPSTREAM: 612 bases
3R	8472685	*	+A/+A	INS	FBgn0038071	CG6234	FBtr0082648	UPSTREAM: 1097 bases
3R	8491911	*	+C/+C	INS	FBgn0038073	CG14395	FBtr0300769	INTRON
3R	8491911	*	+C/+C	INS	FBgn0038073	CG14395	FBtr0300770	UPSTREAM: 1695 bases
3R	8514655	*	+A/+A	INS	FBgn0001296	kar	FBtr0082666	INTRON
3R	8514655	*	+A/+A	INS	FBgn0005355	Su(fu)	FBtr0082665	DOWNSTREAM: 4068 bases
3R	8514655	*	+A/+A	INS	FBgn0011745	Arp87C	FBtr0082652	UPSTREAM: 2803 bases
3R	8514655	*	+A/+A	INS	FBgn0051347	CG31347	FBtr0082664	DOWNSTREAM: 1952 bases
3R	8561263	*	-C/-C	DEL	FBgn0038082	CG5724	FBtr0082657	UPSTREAM: 4121 bases
3R	8618483	*	+T/+T	INS				INTERGENIC
3R	8650504	*	-A/-A	DEL				INTERGENIC
3R	8669702	*	+G/+G	INS	FBgn0038087	beat-Va	FBtr0082688	INTRON
3R	8716536	*	-T/-T	DEL	FBgn0038089	d-cup	FBtr0082683	UPSTREAM: 1241 bases
3R	8716536	*	-T/-T	DEL	FBgn0053929	CG33929	FBtr0091933	DOWNSTREAM: 1844 bases
3R	8716973	*	-C/-C	DEL	FBgn0038089	d-cup	FBtr0082683	UPSTREAM: 804 bases
3R	8716973	*	-C/-C	DEL	FBgn0053929	CG33929	FBtr0091933	DOWNSTREAM: 2281 bases
3R	8717106	*	-GTG/-GTG	DEL	FBgn0038089	d-cup	FBtr0082683	UPSTREAM: 671 bases
3R	8717106	*	-GTG/-GTG	DEL	FBgn0053929	CG33929	FBtr0091933	DOWNSTREAM: 2414 bases
3R	8766317	*	+G/+G	INS				INTERGENIC
3R	8802484	*	-G/-G	DEL	FBgn0038098	CG7381	FBtr0082726	UPSTREAM: 2690 bases
3R	8802484	*	-G/-G	DEL	FBgn0038098	CG7381	FBtr0082727	UPSTREAM: 366 bases
3R	8802484	*	-G/-G	DEL	FBgn0038098	CG7381	FBtr0301219	INTRON
3R	8802484	*	-G/-G	DEL	FBgn0038099	CG7091	FBtr0300278	UPSTREAM: 1197 bases
3R	8802484	*	-G/-G	DEL	FBgn0038100	Paip2	FBtr0082693	UPSTREAM: 4284 bases
3R	8841176	*	+C/+C	INS	FBgn0020496	CtBP	FBtr0082699	INTRON
3R	8841176	*	+C/+C	INS	FBgn0020496	CtBP	FBtr0082700	INTRON
3R	8841176	*	+C/+C	INS	FBgn0020496	CtBP	FBtr0082701	UPSTREAM: 1707 bases
3R	8841176	*	+C/+C	INS	FBgn0020496	CtBP	FBtr0082702	UPSTREAM: 3336 bases
3R	8841176	*	+C/+C	INS	FBgn0020496	CtBP	FBtr0100161	INTRON
3R	8841176	*	+C/+C	INS	FBgn0038109	CG11656	FBtr0082698	DOWNSTREAM: 4368 bases
3R	8841176	*	+C/+C	INS	FBgn0038110	CG8031	FBtr0082719	UPSTREAM: 836 bases
3R	8843704	*	+G/+G	INS	FBgn0020496	CtBP	FBtr0082699	INTRON
3R	8843704	*	+G/+G	INS	FBgn0020496	CtBP	FBtr0082700	INTRON
3R	8843704	*	+G/+G	INS	FBgn0020496	CtBP	FBtr0082701	INTRON
3R	8843704	*	+G/+G	INS	FBgn0020496	CtBP	FBtr0082702	UPSTREAM: 808 bases
3R	8843704	*	+G/+G	INS	FBgn0020496	CtBP	FBtr0100161	INTRON
3R	8844119	*	-ATATTT/-ATATTT	DEL	FBgn0020496	CtBP	FBtr0082699	INTRON
3R	8844119	*	-ATATTT/-ATATTT	DEL	FBgn0020496	CtBP	FBtr0082700	INTRON
3R	8844119	*	-ATATTT/-ATATTT	DEL	FBgn0020496	CtBP	FBtr0082701	INTRON
3R	8844119	*	-ATATTT/-ATATTT	DEL	FBgn0020496	CtBP	FBtr0082702	UPSTREAM: 393 bases
3R	8844119	*	-ATATTT/-ATATTT	DEL	FBgn0020496	CtBP	FBtr0100161	INTRON
3R	8848163	*	+AT/+AT	INS	FBgn0020496	CtBP	FBtr0082699	DOWNSTREAM: 698 bases
3R	8848163	*	+AT/+AT	INS	FBgn0020496	CtBP	FBtr0082700	DOWNSTREAM: 698 bases
3R	8848163	*	+AT/+AT	INS	FBgn0020496	CtBP	FBtr0082701	DOWNSTREAM: 698 bases
3R	8848163	*	+AT/+AT	INS	FBgn0020496	CtBP	FBtr0082702	DOWNSTREAM: 698 bases
3R	8848163	*	+AT/+AT	INS	FBgn0020496	CtBP	FBtr0100161	INTRON
3R	8848163	*	+AT/+AT	INS	FBgn0038111	CG12360	FBtr0082717	DOWNSTREAM: 418 bases
3R	8848163	*	+AT/+AT	INS	FBgn0038111	CG12360	FBtr0082718	DOWNSTREAM: 418 bases
3R	8942982	*	-C/-C	DEL	FBgn0038118	timeout	FBtr0082712	INTRON
3R	8945736	*	+A/+A	INS	FBgn0038118	timeout	FBtr0082712	INTRON
3R	8961595	*	-G/-G	DEL	FBgn0038118	timeout	FBtr0082712	INTRON
3R	8961595	*	-G/-G	DEL	FBgn0260793	CG42573	FBtr0301436	INTRON
3R	9011214	*	+G/+G	INS	FBgn0038122	CG8138	FBtr0082732	DOWNSTREAM: 3389 bases
3R	9011214	*	+G/+G	INS	FBgn0038123	CG8508	FBtr0082783	DOWNSTREAM: 4968 bases
3R	9011214	*	+G/+G	INS	FBgn0038124	CG14380	FBtr0300768	UPSTREAM: 3073 bases
3R	9057528	*	-T/-T	DEL	FBgn0000024	Ace	FBtr0082780	INTRON
3R	9057528	*	-T/-T	DEL	FBgn0000024	Ace	FBtr0300486	INTRON
3R	9066988	*	+T/+T	INS	FBgn0000024	Ace	FBtr0082780	INTRON
3R	9066988	*	+T/+T	INS	FBgn0000024	Ace	FBtr0300486	INTRON
3R	9077339	*	-A/-A	DEL	FBgn0000024	Ace	FBtr0082780	INTRON
3R	9077339	*	-A/-A	DEL	FBgn0000024	Ace	FBtr0300486	INTRON
3R	9112594	*	-G/-G	DEL	FBgn0038130	CG8630	FBtr0082737	DOWNSTREAM: 2278 bases
3R	9112594	*	-G/-G	DEL	FBgn0038131	CG15888	FBtr0100257	UPSTREAM: 4659 bases
3R	9112594	*	-G/-G	DEL	FBgn0038132	CG15887	FBtr0082776	DOWNSTREAM: 4225 bases
3R	9112594	*	-G/-G	DEL	FBgn0038133	Osi22	FBtr0082738	UPSTREAM: 3844 bases
3R	9132471	*	-TGAG/-TGAG	DEL	FBgn0038136	CG8774	FBtr0082740	DOWNSTREAM: 4415 bases
3R	9132471	*	-TGAG/-TGAG	DEL	FBgn0038136	CG8774	FBtr0082741	DOWNSTREAM: 4415 bases
3R	9132471	*	-TGAG/-TGAG	DEL	FBgn0052473	CG32473	FBtr0082742	INTRON
3R	9132471	*	-TGAG/-TGAG	DEL	FBgn0052473	CG32473	FBtr0082743	INTRON
3R	9132471	*	-TGAG/-TGAG	DEL	FBgn0052473	CG32473	FBtr0082744	UPSTREAM: 2637 bases
3R	9191497	*	-A/-A	DEL	FBgn0023495	Lip3	FBtr0082771	DOWNSTREAM: 539 bases
3R	9191497	*	-A/-A	DEL	FBgn0027610	CG8790	FBtr0082747	INTRON
3R	9191497	*	-A/-A	DEL	FBgn0027610	CG8790	FBtr0082748	UPSTREAM: 1763 bases
3R	9191497	*	-A/-A	DEL	FBgn0038142	CheA87a	FBtr0082749	UPSTREAM: 3894 bases
3R	9191497	*	-A/-A	DEL	FBgn0086371	poly	FBtr0082772	INTRON
3R	9227030	*	-A/-A	DEL	FBgn0038148	CG14377	FBtr0082756	DOWNSTREAM: 3124 bases
3R	9227030	*	-A/-A	DEL	FBgn0038149	CG9796	FBtr0082760	INTRON
3R	9227030	*	-A/-A	DEL	FBgn0038150	yellow-e3	FBtr0082759	DOWNSTREAM: 2889 bases
3R	9227030	*	-A/-A	DEL	FBgn0038151	yellow-e2	FBtr0082758	DOWNSTREAM: 1003 bases
3R	9227030	*	-A/-A	DEL	FBgn0040553	CG14374	FBtr0082761	UPSTREAM: 802 bases
3R	9227030	*	-A/-A	DEL	FBgn0053977	CG33977	FBtr0100020	DOWNSTREAM: 3751 bases
3R	9238619	*	-T/-T	DEL	FBgn0041711	yellow-e	FBtr0082757	INTRON
3R	9239298	*	+T/+T	INS	FBgn0041711	yellow-e	FBtr0082757	INTRON
3R	9249089	*	-A/-A	DEL	FBgn0000046	Act87E	FBtr0082785	UPSTREAM: 2618 bases
3R	9249089	*	-A/-A	DEL	FBgn0000046	Act87E	FBtr0082786	UPSTREAM: 3080 bases
3R	9249089	*	-A/-A	DEL	FBgn0038153	Ir87a	FBtr0082784	DOWNSTREAM: 227 bases
3R	9254130	*	+A/+A	INS	FBgn0000046	Act87E	FBtr0082785	DOWNSTREAM: 319 bases
3R	9254130	*	+A/+A	INS	FBgn0000046	Act87E	FBtr0082786	DOWNSTREAM: 319 bases
3R	9254130	*	+A/+A	INS	FBgn0004049	yrt	FBtr0082793	DOWNSTREAM: 4543 bases
3R	9254130	*	+A/+A	INS	FBgn0004049	yrt	FBtr0114374	DOWNSTREAM: 4543 bases
3R	9254130	*	+A/+A	INS	FBgn0004049	yrt	FBtr0114375	DOWNSTREAM: 4543 bases
3R	9254130	*	+A/+A	INS	FBgn0004049	yrt	FBtr0114376	DOWNSTREAM: 4543 bases
3R	9306983	*	-TTTAG/-TTTAG	DEL				INTERGENIC
3R	9340230	*	+T/+T	INS				INTERGENIC
3R	9412032	*	+AA/+AA	INS	FBgn0038158	CG14370	FBtr0082788	UPSTREAM: 1877 bases
3R	9423851	*	+TCC/+TCC	INS				INTERGENIC
3R	9433382	*	+T/+T	INS	FBgn0003060	CG9757	FBtr0082860	DOWNSTREAM: 796 bases
3R	9433382	*	+T/+T	INS	FBgn0038160	CG9759	FBtr0082861	DOWNSTREAM: 3909 bases
3R	9453905	*	-G/-G	DEL	FBgn0038162	CG14368	FBtr0082859	UPSTREAM: 2448 bases
3R	9453905	*	-G/-G	DEL	FBgn0038163	CG10841	FBtr0082795	UPSTREAM: 3759 bases
3R	9480111	*	-CAG/-CAG	DEL	FBgn0004237	Hrb87F	FBtr0082851	DOWNSTREAM: 2067 bases
3R	9480111	*	-CAG/-CAG	DEL	FBgn0004237	Hrb87F	FBtr0082852	DOWNSTREAM: 2067 bases
3R	9480111	*	-CAG/-CAG	DEL	FBgn0004237	Hrb87F	FBtr0300590	DOWNSTREAM: 1596 bases
3R	9480111	*	-CAG/-CAG	DEL	FBgn0010258	Rbp4	FBtr0082853	DOWNSTREAM: 4838 bases
3R	9480111	*	-CAG/-CAG	DEL	FBgn0015778	rin	FBtr0082796	DOWNSTREAM: 1350 bases
3R	9480111	*	-CAG/-CAG	DEL	FBgn0015778	rin	FBtr0082797	DOWNSTREAM: 1350 bases
3R	9480111	*	-CAG/-CAG	DEL	FBgn0015778	rin	FBtr0082798	DOWNSTREAM: 1350 bases
3R	9480111	*	-CAG/-CAG	DEL	FBgn0015778	rin	FBtr0082799	DOWNSTREAM: 1350 bases
3R	9480111	*	-CAG/-CAG	DEL	FBgn0015778	rin	FBtr0082800	DOWNSTREAM: 1350 bases
3R	9495042	*	+T/+T	INS	FBgn0004587	B52	FBtr0082801	DOWNSTREAM: 2429 bases
3R	9495042	*	+T/+T	INS	FBgn0004587	B52	FBtr0082802	DOWNSTREAM: 2429 bases
3R	9495042	*	+T/+T	INS	FBgn0004587	B52	FBtr0082803	DOWNSTREAM: 2429 bases
3R	9495042	*	+T/+T	INS	FBgn0004587	B52	FBtr0082804	DOWNSTREAM: 2429 bases
3R	9495042	*	+T/+T	INS	FBgn0004587	B52	FBtr0082806	DOWNSTREAM: 2429 bases
3R	9495042	*	+T/+T	INS	FBgn0004587	B52	FBtr0300586	DOWNSTREAM: 2429 bases
3R	9495042	*	+T/+T	INS	FBgn0004587	B52	FBtr0300588	DOWNSTREAM: 2429 bases
3R	9495042	*	+T/+T	INS	FBgn0004587	B52	FBtr0300589	DOWNSTREAM: 2429 bases
3R	9495042	*	+T/+T	INS	FBgn0038165	Task6	FBtr0301654	INTRON
3R	9495958	*	+AT/+AT	INS	FBgn0004587	B52	FBtr0082801	DOWNSTREAM: 3345 bases
3R	9495958	*	+AT/+AT	INS	FBgn0004587	B52	FBtr0082802	DOWNSTREAM: 3345 bases
3R	9495958	*	+AT/+AT	INS	FBgn0004587	B52	FBtr0082803	DOWNSTREAM: 3345 bases
3R	9495958	*	+AT/+AT	INS	FBgn0004587	B52	FBtr0082804	DOWNSTREAM: 3345 bases
3R	9495958	*	+AT/+AT	INS	FBgn0004587	B52	FBtr0082806	DOWNSTREAM: 3345 bases
3R	9495958	*	+AT/+AT	INS	FBgn0004587	B52	FBtr0300586	DOWNSTREAM: 3345 bases
3R	9495958	*	+AT/+AT	INS	FBgn0004587	B52	FBtr0300588	DOWNSTREAM: 3345 bases
3R	9495958	*	+AT/+AT	INS	FBgn0004587	B52	FBtr0300589	DOWNSTREAM: 3345 bases
3R	9495958	*	+AT/+AT	INS	FBgn0038165	Task6	FBtr0301654	INTRON
3R	9495958	*	+AT/+AT	INS	FBgn0038166	CG9588	FBtr0082849	DOWNSTREAM: 146 bases
3R	9510462	*	+G/+G	INS	FBgn0024555	flfl	FBtr0082817	INTRON
3R	9510462	*	+G/+G	INS	FBgn0024555	flfl	FBtr0114604	INTRON
3R	9510462	*	+G/+G	INS	FBgn0038168	omd	FBtr0082848	INTRON
3R	9528816	*	+AG/+AG	INS	FBgn0002937	ninaB	FBtr0082820	3PRIME_UTR: 95 bases from transcript end
3R	9528816	*	+AG/+AG	INS	FBgn0028487	f-cup	FBtr0082846	UPSTREAM: 2746 bases
3R	9528816	*	+AG/+AG	INS	FBgn0028487	f-cup	FBtr0082847	UPSTREAM: 1449 bases
3R	9528816	*	+AG/+AG	INS	FBgn0028487	f-cup	FBtr0112937	UPSTREAM: 2695 bases
3R	9528816	*	+AG/+AG	INS	FBgn0028487	f-cup	FBtr0112938	UPSTREAM: 2722 bases
3R	9528816	*	+AG/+AG	INS	FBgn0028487	f-cup	FBtr0112939	UPSTREAM: 477 bases
3R	9528816	*	+AG/+AG	INS	FBgn0038172	Adgf-D	FBtr0082845	3PRIME_UTR: 19 bases from transcript end
3R	9528816	*	+AG/+AG	INS	FBgn0038173	Adgf-C	FBtr0082821	UPSTREAM: 3663 bases
3R	9548282	*	-G/-G	DEL	FBgn0038175	CG9602	FBtr0082838	UPSTREAM: 608 bases
3R	9548282	*	-G/-G	DEL	FBgn0085412	CG34383	FBtr0112621	INTRON
3R	9548282	*	-G/-G	DEL	FBgn0085412	CG34383	FBtr0112622	INTRON
3R	9548282	*	-G/-G	DEL	FBgn0085412	CG34383	FBtr0112623	INTRON
3R	9548282	*	-G/-G	DEL	FBgn0085412	CG34383	FBtr0112624	INTRON
3R	9548282	*	-G/-G	DEL	FBgn0085412	CG34383	FBtr0290011	INTRON
3R	9552508	*	-A/-A	DEL	FBgn0085412	CG34383	FBtr0112621	INTRON
3R	9552508	*	-A/-A	DEL	FBgn0085412	CG34383	FBtr0112622	INTRON
3R	9552508	*	-A/-A	DEL	FBgn0085412	CG34383	FBtr0112623	INTRON
3R	9552508	*	-A/-A	DEL	FBgn0085412	CG34383	FBtr0112624	INTRON
3R	9552508	*	-A/-A	DEL	FBgn0085412	CG34383	FBtr0290011	INTRON
3R	9570551	*	+AAA/+AAA	INS	FBgn0085412	CG34383	FBtr0112621	INTRON
3R	9570551	*	+AAA/+AAA	INS	FBgn0085412	CG34383	FBtr0112622	INTRON
3R	9570551	*	+AAA/+AAA	INS	FBgn0085412	CG34383	FBtr0112623	INTRON
3R	9570551	*	+AAA/+AAA	INS	FBgn0085412	CG34383	FBtr0112624	INTRON
3R	9570551	*	+AAA/+AAA	INS	FBgn0085412	CG34383	FBtr0290011	INTRON
3R	9573762	*	-A/-A	DEL	FBgn0085412	CG34383	FBtr0112621	INTRON
3R	9573762	*	-A/-A	DEL	FBgn0085412	CG34383	FBtr0112622	INTRON
3R	9573762	*	-A/-A	DEL	FBgn0085412	CG34383	FBtr0112623	INTRON
3R	9573762	*	-A/-A	DEL	FBgn0085412	CG34383	FBtr0112624	INTRON
3R	9573762	*	-A/-A	DEL	FBgn0085412	CG34383	FBtr0290011	INTRON
3R	9588982	*	+G/+G	INS	FBgn0038179	CG9312	FBtr0082825	UPSTREAM: 2515 bases
3R	9588982	*	+G/+G	INS	FBgn0038180	Cht5	FBtr0082826	UPSTREAM: 4291 bases
3R	9588982	*	+G/+G	INS	FBgn0085412	CG34383	FBtr0112621	DOWNSTREAM: 1611 bases
3R	9588982	*	+G/+G	INS	FBgn0085412	CG34383	FBtr0112622	DOWNSTREAM: 1611 bases
3R	9588982	*	+G/+G	INS	FBgn0085412	CG34383	FBtr0112623	DOWNSTREAM: 1611 bases
3R	9588982	*	+G/+G	INS	FBgn0085412	CG34383	FBtr0112624	DOWNSTREAM: 447 bases
3R	9588982	*	+G/+G	INS	FBgn0085412	CG34383	FBtr0290011	DOWNSTREAM: 1611 bases
3R	9626260	*	-T/-T	DEL	FBgn0051331	tRNA:CR31331	FBtr0082836	UPSTREAM: 2734 bases
3R	9626260	*	-T/-T	DEL	FBgn0051588	tRNA:CR31588	FBtr0082834	DOWNSTREAM: 2513 bases
3R	9644687	*	-C/-C	DEL	FBgn0259730	tal-1A	FBtr0299997	DOWNSTREAM: 4315 bases
3R	9644687	*	-C/-C	DEL	FBgn0259731	tal-2A	FBtr0299998	DOWNSTREAM: 4317 bases
3R	9644687	*	-C/-C	DEL	FBgn0259732	tal-3A	FBtr0299999	DOWNSTREAM: 4317 bases
3R	9644687	*	-C/-C	DEL	FBgn0259733	tal-AA	FBtr0299996	DOWNSTREAM: 4317 bases
3R	9647302	*	-A/-A	DEL				INTERGENIC
3R	9657032	*	+T/+T	INS	FBgn0002862	Mst87F	FBtr0082884	UPSTREAM: 1402 bases
3R	9657032	*	+T/+T	INS	FBgn0013998	Nsf2	FBtr0082883	DOWNSTREAM: 1839 bases
3R	9663812	*	+C/+C	INS	FBgn0013998	Nsf2	FBtr0082883	UPSTREAM: 4898 bases
3R	9663812	*	+C/+C	INS	FBgn0051495	CG31495	FBtr0082882	DOWNSTREAM: 4854 bases
3R	9690177	*	+T/+T	INS	FBgn0008646	E5	FBtr0082880	DOWNSTREAM: 1959 bases
3R	9726158	*	+A/+A	INS	FBgn0000576	ems	FBtr0082863	UPSTREAM: 1423 bases
3R	9726512	*	-TG/-TG	DEL	FBgn0000576	ems	FBtr0082863	UPSTREAM: 1069 bases
3R	9727830	*	-TT/-TT	DEL	FBgn0000576	ems	FBtr0082863	5PRIME_UTR: 71 bases from TSS
3R	9736492	*	+C/+C	INS				INTERGENIC
3R	9757657	*	+T/+T	INS				INTERGENIC
3R	9760101	*	-CC/-CC	DEL				INTERGENIC
3R	9782642	*	-G/-G	DEL	FBgn0016672	Ipp	FBtr0082865	UPSTREAM: 1831 bases
3R	9782642	*	-G/-G	DEL	FBgn0038191	CG9925	FBtr0082876	DOWNSTREAM: 1212 bases
3R	9783256	*	-T/-T	DEL	FBgn0016672	Ipp	FBtr0082865	UPSTREAM: 1217 bases
3R	9783256	*	-T/-T	DEL	FBgn0038191	CG9925	FBtr0082876	DOWNSTREAM: 1826 bases
3R	9811688	*	+A/+A	INS	FBgn0086364	rdx	FBtr0100361	UPSTREAM: 2397 bases
3R	9811688	*	+A/+A	INS	FBgn0086364	rdx	FBtr0100852	INTRON
3R	9811688	*	+A/+A	INS	FBgn0086364	rdx	FBtr0301633	INTRON
3R	9811688	*	+A/+A	INS	FBgn0086364	rdx	FBtr0301634	INTRON
3R	9814566	*	-CA/-CA	DEL	FBgn0086364	rdx	FBtr0100852	INTRON
3R	9814566	*	-CA/-CA	DEL	FBgn0086364	rdx	FBtr0301633	INTRON
3R	9814566	*	-CA/-CA	DEL	FBgn0086364	rdx	FBtr0301634	INTRON
3R	9825862	*	-C/-C	DEL	FBgn0086364	rdx	FBtr0100852	INTRON
3R	9825862	*	-C/-C	DEL	FBgn0086364	rdx	FBtr0301633	INTRON
3R	9825862	*	-C/-C	DEL	FBgn0086364	rdx	FBtr0301634	INTRON
3R	9836652	*	+T/+T	INS	FBgn0086364	rdx	FBtr0100852	INTRON
3R	9836652	*	+T/+T	INS	FBgn0086364	rdx	FBtr0301633	INTRON
3R	9836652	*	+T/+T	INS	FBgn0086364	rdx	FBtr0301634	INTRON
3R	9886673	*	+AAG/+AAG	INS	FBgn0038197	foxo	FBtr0082885	INTRON
3R	9886673	*	+AAG/+AAG	INS	FBgn0038197	foxo	FBtr0082886	INTRON
3R	9886673	*	+AAG/+AAG	INS	FBgn0038197	foxo	FBtr0082887	INTRON
3R	9886673	*	+AAG/+AAG	INS	FBgn0038197	foxo	FBtr0273373	INTRON
3R	9886673	*	+AAG/+AAG	INS	FBgn0038197	foxo	FBtr0273374	INTRON
3R	9893146	*	-A/-A	DEL	FBgn0038197	foxo	FBtr0082885	INTRON
3R	9893146	*	-A/-A	DEL	FBgn0038197	foxo	FBtr0082886	INTRON
3R	9893146	*	-A/-A	DEL	FBgn0038197	foxo	FBtr0082887	INTRON
3R	9893146	*	-A/-A	DEL	FBgn0038197	foxo	FBtr0273373	INTRON
3R	9893146	*	-A/-A	DEL	FBgn0038197	foxo	FBtr0273374	INTRON
3R	9903079	*	+TAG/+TAG	INS	FBgn0038197	foxo	FBtr0082885	INTRON
3R	9903079	*	+TAG/+TAG	INS	FBgn0038197	foxo	FBtr0082886	INTRON
3R	9903079	*	+TAG/+TAG	INS	FBgn0038197	foxo	FBtr0082887	INTRON
3R	9903079	*	+TAG/+TAG	INS	FBgn0038197	foxo	FBtr0273373	INTRON
3R	9903079	*	+TAG/+TAG	INS	FBgn0038197	foxo	FBtr0273374	INTRON
3R	9919736	*	-A/-A	DEL	FBgn0038198	Npc2b	FBtr0082888	DOWNSTREAM: 1587 bases
3R	9919736	*	-A/-A	DEL	FBgn0038198	Npc2b	FBtr0082889	DOWNSTREAM: 1587 bases
3R	9919736	*	-A/-A	DEL	FBgn0038199	CG14358	FBtr0113232	INTRON
3R	9919736	*	-A/-A	DEL	FBgn0038200	CG9920	FBtr0082917	DOWNSTREAM: 1723 bases
3R	9945663	*	-TCT/-TCT	DEL	FBgn0010340	140up	FBtr0082909	DOWNSTREAM: 725 bases
3R	9945663	*	-TCT/-TCT	DEL	FBgn0020510	Abi	FBtr0082910	3PRIME_UTR: 124 bases from transcript end
3R	9945663	*	-TCT/-TCT	DEL	FBgn0020510	Abi	FBtr0112896	3PRIME_UTR: 124 bases from transcript end
3R	9945663	*	-TCT/-TCT	DEL	FBgn0038205	Kif19A	FBtr0082912	UPSTREAM: 3460 bases
3R	9945663	*	-TCT/-TCT	DEL	FBgn0038206	twf	FBtr0082891	UPSTREAM: 2717 bases
3R	9963604	*	+T/+T	INS				INTERGENIC
X	1129900	*	+T/+T	INS	FBgn0026875	CG3638	FBtr0070246	INTRON
X	1129900	*	+T/+T	INS	FBgn0026875	CG3638	FBtr0070249	UPSTREAM: 4188 bases
X	1129900	*	+T/+T	INS	FBgn0026875	CG3638	FBtr0301968	INTRON
X	1129900	*	+T/+T	INS	FBgn0026876	CG11403	FBtr0070245	DOWNSTREAM: 3996 bases
X	1152483	*	-C/-C	DEL	FBgn0028550	A3-3	FBtr0070244	INTRON
X	12933473	*	+C/+C	INS	FBgn0261379	rad	FBtr0302269	DOWNSTREAM: 4791 bases
X	12933473	*	+C/+C	INS	FBgn0261388	CG42629	FBtr0302270	INTRON
X	13228758	*	+A/+A	INS	FBgn0010198	RpS15Aa	FBtr0073792	DOWNSTREAM: 3954 bases
X	13228758	*	+A/+A	INS	FBgn0010198	RpS15Aa	FBtr0073793	DOWNSTREAM: 3954 bases
X	13228758	*	+A/+A	INS	FBgn0010198	RpS15Aa	FBtr0073794	DOWNSTREAM: 3954 bases
X	13228758	*	+A/+A	INS	FBgn0010198	RpS15Aa	FBtr0073795	DOWNSTREAM: 3954 bases
X	13228758	*	+A/+A	INS	FBgn0010198	RpS15Aa	FBtr0300828	DOWNSTREAM: 3954 bases
X	13228758	*	+A/+A	INS	FBgn0030474	CG15747	FBtr0073766	UPSTREAM: 3629 bases
X	13228758	*	+A/+A	INS	FBgn0040309	Jafrac1	FBtr0073763	DOWNSTREAM: 2729 bases
X	13228758	*	+A/+A	INS	FBgn0040309	Jafrac1	FBtr0073764	DOWNSTREAM: 2728 bases
X	13327954	*	+G/+G	INS				INTERGENIC
X	13331773	*	-A/-A	DEL				INTERGENIC
X	13342921	*	+AG/+AG	INS	FBgn0052635	CG32635	FBtr0073780	INTRON
X	13355368	*	+AA/+AA	INS	FBgn0052635	CG32635	FBtr0073780	INTRON
X	13355368	*	+AA/+AA	INS	FBgn0085353	CG34324	FBtr0112526	UPSTREAM: 1278 bases
X	13363801	*	-GG/-GG	DEL	FBgn0052635	CG32635	FBtr0073780	INTRON
X	13426054	*	-AT/-AT	DEL	FBgn0030492	CG15754	FBtr0073782	DOWNSTREAM: 2889 bases
X	13426054	*	-AT/-AT	DEL	FBgn0030493	CG15756	FBtr0073783	UPSTREAM: 2452 bases
X	1379467	*	+CT/+CT	INS	FBgn0003517	sta	FBtr0070289	UPSTREAM: 2981 bases
X	1379467	*	+CT/+CT	INS	FBgn0003517	sta	FBtr0070290	UPSTREAM: 2981 bases
X	1379467	*	+CT/+CT	INS	FBgn0003517	sta	FBtr0070291	UPSTREAM: 2588 bases
X	1379467	*	+CT/+CT	INS	FBgn0025381	CG14782	FBtr0070259	DOWNSTREAM: 4012 bases
X	1379467	*	+CT/+CT	INS	FBgn0044508	snoRNA:M	FBtr0070292	UPSTREAM: 2158 bases
X	1379467	*	+CT/+CT	INS	FBgn0053513	Nmdar2	FBtr0070288	DOWNSTREAM: 4210 bases
X	1379467	*	+CT/+CT	INS	FBgn0053513	Nmdar2	FBtr0091453	DOWNSTREAM: 4210 bases
X	1379467	*	+CT/+CT	INS	FBgn0053513	Nmdar2	FBtr0091454	DOWNSTREAM: 4210 bases
X	1379467	*	+CT/+CT	INS	FBgn0053513	Nmdar2	FBtr0301842	DOWNSTREAM: 4210 bases
X	1379467	*	+CT/+CT	INS	FBgn0053513	Nmdar2	FBtr0301843	DOWNSTREAM: 4210 bases
X	1379467	*	+CT/+CT	INS	FBgn0053513	Nmdar2	FBtr0301844	DOWNSTREAM: 2013 bases
X	1379467	*	+CT/+CT	INS	FBgn0086042	snoRNA:Me28S-G980	FBtr0114318	UPSTREAM: 2197 bases
X	1390998	*	-AGA/-AGA	DEL	FBgn0053513	Nmdar2	FBtr0070288	INTRON
X	1390998	*	-AGA/-AGA	DEL	FBgn0053513	Nmdar2	FBtr0091453	UPSTREAM: 4420 bases
X	1390998	*	-AGA/-AGA	DEL	FBgn0053513	Nmdar2	FBtr0091454	INTRON
X	1390998	*	-AGA/-AGA	DEL	FBgn0053513	Nmdar2	FBtr0301842	INTRON
X	1390998	*	-AGA/-AGA	DEL	FBgn0053513	Nmdar2	FBtr0301843	UPSTREAM: 4233 bases
X	1390998	*	-AGA/-AGA	DEL	FBgn0053513	Nmdar2	FBtr0301844	INTRON
X	1477487	*	-C/-C	DEL				INTERGENIC
X	1505834	*	+A/+A	INS	FBgn0000210	br	FBtr0070261	INTRON
X	1505834	*	+A/+A	INS	FBgn0000210	br	FBtr0070262	UPSTREAM: 540 bases
X	1505834	*	+A/+A	INS	FBgn0000210	br	FBtr0070263	UPSTREAM: 540 bases
X	1505834	*	+A/+A	INS	FBgn0000210	br	FBtr0070265	UPSTREAM: 540 bases
X	1505834	*	+A/+A	INS	FBgn0000210	br	FBtr0070266	UPSTREAM: 540 bases
X	1505834	*	+A/+A	INS	FBgn0000210	br	FBtr0300427	INTRON
X	1505834	*	+A/+A	INS	FBgn0000210	br	FBtr0300428	UPSTREAM: 1856 bases
X	1505834	*	+A/+A	INS	FBgn0000210	br	FBtr0300429	UPSTREAM: 540 bases
X	1505834	*	+A/+A	INS	FBgn0000210	br	FBtr0300430	UPSTREAM: 540 bases
X	1613414	*	+A/+A	INS				INTERGENIC
X	1628149	*	-AGT/-AGT	DEL				INTERGENIC
X	1718767	*	-CGATT/-CGATT	DEL	FBgn0029589	CG14810	FBtr0070374	UPSTREAM: 609 bases
X	1718767	*	-CGATT/-CGATT	DEL	FBgn0029590	CG14811	FBtr0070373	UPSTREAM: 2418 bases
X	1718767	*	-CGATT/-CGATT	DEL	FBgn0029591	CG14799	FBtr0070303	UPSTREAM: 926 bases
X	1863644	*	-CGAG/-CGAG	DEL	FBgn0026087	CG3600	FBtr0070322	INTRON
X	1863644	*	-CGAG/-CGAG	DEL	FBgn0026087	CG3600	FBtr0299592	INTRON
X	1863644	*	-CGAG/-CGAG	DEL	FBgn0026087	CG3600	FBtr0299593	INTRON
X	1890593	*	-A/-A	DEL	FBgn0023546	Hr4	FBtr0100515	UPSTREAM: 1027 bases
X	1890593	*	-A/-A	DEL	FBgn0026087	CG3600	FBtr0070322	DOWNSTREAM: 2366 bases
X	1890593	*	-A/-A	DEL	FBgn0026087	CG3600	FBtr0299592	DOWNSTREAM: 2366 bases
X	1890593	*	-A/-A	DEL	FBgn0026087	CG3600	FBtr0299593	DOWNSTREAM: 2366 bases
X	1890593	*	-A/-A	DEL	FBgn0260432	CG42527	FBtr0300856	UPSTREAM: 1027 bases
X	1898859	*	-T/-T	DEL	FBgn0023545	CG4406	FBtr0070347	DOWNSTREAM: 1924 bases
X	1898859	*	-T/-T	DEL	FBgn0023546	Hr4	FBtr0100515	DOWNSTREAM: 731 bases
X	1898859	*	-T/-T	DEL	FBgn0260432	CG42527	FBtr0300856	DOWNSTREAM: 731 bases
X	2183154	*	-AA/-AA	DEL	FBgn0023526	CG2865	FBtr0070408	INTRON
X	2216246	*	+T/+T	INS	FBgn0040391	CG2854	FBtr0070399	UPSTREAM: 4915 bases
X	2216246	*	+T/+T	INS	FBgn0040392	CG14050	FBtr0070407	DOWNSTREAM: 2389 bases
X	2216246	*	+T/+T	INS	FBgn0054052	CG34052	FBtr0100107	FRAME_SHIFT			18	156
X	2220443	*	+A/+A	INS	FBgn0040391	CG2854	FBtr0070399	UPSTREAM: 718 bases
X	2220443	*	+A/+A	INS	FBgn0040392	CG14050	FBtr0070407	UPSTREAM: 4282 bases
X	2220443	*	+A/+A	INS	FBgn0044047	Ilp6	FBtr0070406	DOWNSTREAM: 6 bases
X	2220443	*	+A/+A	INS	FBgn0053218	CG33218	FBtr0070400	UPSTREAM: 3749 bases
X	2220443	*	+A/+A	INS	FBgn0054052	CG34052	FBtr0100107	UPSTREAM: 856 bases
X	2220761	*	+T/+T	INS	FBgn0040391	CG2854	FBtr0070399	UPSTREAM: 400 bases
X	2220761	*	+T/+T	INS	FBgn0040392	CG14050	FBtr0070407	UPSTREAM: 3964 bases
X	2220761	*	+T/+T	INS	FBgn0044047	Ilp6	FBtr0070406	DOWNSTREAM: 324 bases
X	2220761	*	+T/+T	INS	FBgn0053218	CG33218	FBtr0070400	UPSTREAM: 3431 bases
X	2220761	*	+T/+T	INS	FBgn0054052	CG34052	FBtr0100107	UPSTREAM: 538 bases
X	2250667	*	-CT/-CT	DEL	FBgn0003159	ptr	FBtr0070402	UPSTREAM: 2633 bases
X	2250667	*	-CT/-CT	DEL	FBgn0003159	ptr	FBtr0070403	UPSTREAM: 2633 bases
X	2251940	*	-TT/-TT	DEL	FBgn0003159	ptr	FBtr0070402	UPSTREAM: 1360 bases
X	2251940	*	-TT/-TT	DEL	FBgn0003159	ptr	FBtr0070403	UPSTREAM: 1360 bases
X	2371850	*	-TT/-TT	DEL	FBgn0001402	trol	FBtr0070451	INTRON
X	2371850	*	-TT/-TT	DEL	FBgn0001402	trol	FBtr0091962	INTRON
X	2371850	*	-TT/-TT	DEL	FBgn0001402	trol	FBtr0091963	DOWNSTREAM: 2261 bases
X	2371850	*	-TT/-TT	DEL	FBgn0001402	trol	FBtr0091964	INTRON
X	2371850	*	-TT/-TT	DEL	FBgn0001402	trol	FBtr0091965	INTRON
X	2371850	*	-TT/-TT	DEL	FBgn0001402	trol	FBtr0091966	INTRON
X	2371850	*	-TT/-TT	DEL	FBgn0001402	trol	FBtr0112811	INTRON
X	2371850	*	-TT/-TT	DEL	FBgn0001402	trol	FBtr0301697	INTRON
X	2414551	*	+T/+T	INS	FBgn0001402	trol	FBtr0070451	INTRON
X	2435233	*	+C/+C	INS	FBgn0001402	trol	FBtr0070451	INTRON
X	2439185	*	-A/-A	DEL	FBgn0001402	trol	FBtr0070451	INTRON
X	2532639	*	-G/-G	DEL	FBgn0003371	sgg	FBtr0070466	INTRON
X	2532639	*	-G/-G	DEL	FBgn0003371	sgg	FBtr0070467	INTRON
X	2532639	*	-G/-G	DEL	FBgn0003371	sgg	FBtr0070468	INTRON
X	2532639	*	-G/-G	DEL	FBgn0003371	sgg	FBtr0070469	INTRON
X	2532639	*	-G/-G	DEL	FBgn0003371	sgg	FBtr0070470	INTRON
X	2532639	*	-G/-G	DEL	FBgn0003371	sgg	FBtr0070472	INTRON
X	2532639	*	-G/-G	DEL	FBgn0003371	sgg	FBtr0070473	INTRON
X	2532639	*	-G/-G	DEL	FBgn0003371	sgg	FBtr0070474	INTRON
X	2532639	*	-G/-G	DEL	FBgn0003371	sgg	FBtr0070475	UPSTREAM: 4461 bases
X	2532639	*	-G/-G	DEL	FBgn0003371	sgg	FBtr0301966	UPSTREAM: 2583 bases
X	2548513	*	+A/+A	INS	FBgn0003371	sgg	FBtr0070466	INTRON
X	2548513	*	+A/+A	INS	FBgn0003371	sgg	FBtr0070467	INTRON
X	2548513	*	+A/+A	INS	FBgn0003371	sgg	FBtr0070468	INTRON
X	2548513	*	+A/+A	INS	FBgn0003371	sgg	FBtr0070469	INTRON
X	2548513	*	+A/+A	INS	FBgn0003371	sgg	FBtr0070470	INTRON
X	2548513	*	+A/+A	INS	FBgn0003371	sgg	FBtr0070471	UPSTREAM: 4291 bases
X	2548513	*	+A/+A	INS	FBgn0003371	sgg	FBtr0070472	INTRON
X	2548513	*	+A/+A	INS	FBgn0003371	sgg	FBtr0070473	INTRON
X	2548513	*	+A/+A	INS	FBgn0003371	sgg	FBtr0070474	INTRON
X	2548513	*	+A/+A	INS	FBgn0003371	sgg	FBtr0070475	INTRON
X	2548513	*	+A/+A	INS	FBgn0003371	sgg	FBtr0070476	INTRON
X	2548513	*	+A/+A	INS	FBgn0003371	sgg	FBtr0301966	INTRON
X	2548513	*	+A/+A	INS	FBgn0003371	sgg	FBtr0302185	INTRON
X	2681452	*	-T/-T	DEL	FBgn0003996	w	FBtr0070490	DOWNSTREAM: 1822 bases
X	2681452	*	-T/-T	DEL	FBgn0040384	CG32795	FBtr0070491	INTRON
X	2681452	*	-T/-T	DEL	FBgn0040384	CG32795	FBtr0070492	INTRON
X	2681452	*	-T/-T	DEL	FBgn0040384	CG32795	FBtr0070493	INTRON
X	2748344	*	+G/+G	INS				INTERGENIC
X	2752982	*	-T/-T	DEL				INTERGENIC
X	2753670	*	-G/-G	DEL				INTERGENIC
X	2790599	*	+G/+G	INS	FBgn0040355	CG3526	FBtr0070546	DOWNSTREAM: 2334 bases
X	2790599	*	+G/+G	INS	FBgn0040355	CG3526	FBtr0113325	DOWNSTREAM: 2602 bases
X	2858758	*	-A/-A	DEL	FBgn0003285	rst	FBtr0070562	INTRON
X	2858758	*	-A/-A	DEL	FBgn0028369	kirre	FBtr0070559	UPSTREAM: 3550 bases
X	2918080	*	-CA/-CA	DEL	FBgn0028369	kirre	FBtr0070559	INTRON
X	2950745	*	-A/-A	DEL	FBgn0028369	kirre	FBtr0070559	INTRON
X	2982236	*	+T/+T	INS	FBgn0028369	kirre	FBtr0070559	INTRON
X	3018477	*	-C/-C	DEL	FBgn0028369	kirre	FBtr0070559	INTRON
X	3018477	*	-C/-C	DEL	FBgn0028369	kirre	FBtr0070560	UPSTREAM: 4195 bases
X	3020034	*	-C/-C	DEL	FBgn0028369	kirre	FBtr0070559	INTRON
X	3020034	*	-C/-C	DEL	FBgn0028369	kirre	FBtr0070560	UPSTREAM: 2638 bases
X	3102794	*	-C/-C	DEL	FBgn0000479	dnc	FBtr0070509	INTRON
X	3108147	*	+G/+G	INS	FBgn0000479	dnc	FBtr0070509	INTRON
X	3125244	*	+AGG/+AGG	INS	FBgn0000479	dnc	FBtr0070509	INTRON
X	3125244	*	+AGG/+AGG	INS	FBgn0040393	CG14265	FBtr0070541	DOWNSTREAM: 89 bases
X	313441	*	-AA/-AA	DEL	FBgn0052816	CG32816	FBtr0273442	INTRON
X	313441	*	-AA/-AA	DEL	FBgn0052816	CG32816	FBtr0273443	INTRON
X	315296	*	-TAATG/-TAATG	DEL	FBgn0052816	CG32816	FBtr0273442	INTRON
X	315296	*	-TAATG/-TAATG	DEL	FBgn0052816	CG32816	FBtr0273443	INTRON
X	320839	*	+TCT/+TCT	INS	FBgn0052816	CG32816	FBtr0273442	INTRON
X	320839	*	+TCT/+TCT	INS	FBgn0052816	CG32816	FBtr0273443	INTRON
X	3216826	*	+C/+C	INS	FBgn0000479	dnc	FBtr0070509	INTRON
X	3216826	*	+C/+C	INS	FBgn0000479	dnc	FBtr0070511	INTRON
X	3216826	*	+C/+C	INS	FBgn0000479	dnc	FBtr0070512	INTRON
X	3216826	*	+C/+C	INS	FBgn0000479	dnc	FBtr0070513	INTRON
X	3216826	*	+C/+C	INS	FBgn0000479	dnc	FBtr0070515	INTRON
X	3216826	*	+C/+C	INS	FBgn0000479	dnc	FBtr0070516	INTRON
X	3216826	*	+C/+C	INS	FBgn0000479	dnc	FBtr0070517	INTRON
X	3216826	*	+C/+C	INS	FBgn0000479	dnc	FBtr0070518	INTRON
X	3216826	*	+C/+C	INS	FBgn0000479	dnc	FBtr0070519	INTRON
X	3216826	*	+C/+C	INS	FBgn0000479	dnc	FBtr0070520	INTRON
X	3239408	*	-ACAC/-ACAC	DEL				INTERGENIC
X	3246569	*	+G/+G	INS				INTERGENIC
X	3272117	*	-A/-A	DEL	FBgn0000472	dm	FBtr0070525	INTRON
X	3334675	*	-C/-C	DEL	FBgn0029657	CG12535	FBtr0070534	INTRON
X	3334675	*	-C/-C	DEL	FBgn0029658	CG14269	FBtr0070532	UPSTREAM: 167 bases
X	3419484	*	-A/-A	DEL	FBgn0052791	CG32791	FBtr0070588	INTRON
X	462236	*	-C/-C	DEL	FBgn0000108	Appl	FBtr0070109	INTRON
X	475336	*	+CTCG/+CTCG	INS	FBgn0000108	Appl	FBtr0070109	DOWNSTREAM: 3164 bases
X	475336	*	+CTCG/+CTCG	INS	FBgn0003986	vnd	FBtr0110929	UPSTREAM: 1396 bases
X	720018	*	+A/+A	INS	FBgn0259100	CG42248	FBtr0299511	INTRON
X	720018	*	+A/+A	INS	FBgn0259100	CG42248	FBtr0299512	INTRON
X	815205	*	-TT/-TT	DEL	FBgn0040344	CG3711	FBtr0070191	DOWNSTREAM: 3007 bases
X	815205	*	-TT/-TT	DEL	FBgn0040344	CG3711	FBtr0100527	DOWNSTREAM: 3007 bases
X	849680	*	-TT/-TT	DEL	FBgn0040350	CG3690	FBtr0070185	UPSTREAM: 1237 bases
X	850698	*	+C/+C	INS	FBgn0040350	CG3690	FBtr0070185	UPSTREAM: 219 bases
