# Supplementary material for: Dynamics of Dark-Fly Genome Under Environmental Selections
Source: G3 (Bethesda). 2015 Dec 4;6(2):365–76. doi: 10.1534/g3.115.023549 (PMC4751556; doi:10.1534/g3.115.023549)
Supplement: Supporting Information [file supp_g3.115.023549_FileS3.zip › File_3.txt]

SYMBOL	GENE_ID	GO_BIOLOGICAL_PROCESS	GO_MOLECULAR_FUNCTION
CG11417	FBgn0024364	neurogenesis ; GO:0022008 | inferred from mutant phenotype	-
CG11418	FBgn0024360	mRNA polyadenylation ; GO:0006378 | inferred from sequence or structural similarity with HGNC_gene:MTPAP; HGNC:25532	poly(A) RNA binding ; GO:0044822 | inferred from sequence or structural similarity with HGNC_gene:MTPAP; HGNC:25532
CG11448	FBgn0024985	neuron projection morphogenesis ; GO:0048812 | inferred from mutant phenotype	molecular_function ; GO:0003674 | no biological data available
CG12773	FBgn0024365	amino acid transmembrane transport ; GO:0003333 | inferred from sequence or structural similarity with Eaat1	sodium:potassium:chloride symporter activity ; GO:0008511 | inferred from sequence or structural similarity with NCBI_gi:4506975 <newline> amino acid transmembrane transporter activity ; GO:0015171 | inferred from sequence or structural similarity with Eaat1
CG14770	FBgn0029573	-	-
CG14773	FBgn0040895	-	-
ssx	FBgn0024987	defense response to bacterium ; GO:0042742 | inferred from mutant phenotype	mRNA binding ; GO:0003729 | inferred from sequence or structural similarity <newline> RNA binding ; GO:0003723 | inferred from electronic annotation with InterPro:IPR002343 <newline> nucleotide binding ; GO:0000166 | inferred from electronic annotation with InterPro:IPR012677
CG32813	FBgn0052813	-	-
CG3719	FBgn0024986	cell redox homeostasis ; GO:0045454 | inferred from electronic annotation with InterPro:IPR005746, InterPro:IPR013766 <newline> glycerol ether metabolic process ; GO:0006662 | inferred from electronic annotation with InterPro:IPR005746	disulfide oxidoreductase activity ; GO:0015036 | inferred from sequence or structural similarity <newline> disulfide oxidoreductase activity ; GO:0015036 | inferred from sequence or structural similarity with EMBL:AL022313; protein_id:CAA18439 <newline> disulfide oxidoreductase activity ; GO:0015036 | inferred from sequence or structural similarity with UniProtKB:Q99757 <newline> protein disulfid…
SNF1A	FBgn0023169	establishment or maintenance of epithelial cell apical/basal polarity ; GO:0045197 | inferred from mutant phenotype <newline> mitotic cell cycle ; GO:0000278 | inferred from mutant phenotype <newline> protein phosphorylation ; GO:0006468 | inferred from sequence or structural similarity <newline> signal transduction ; GO:0007165 | inferred from sequence or structural similarity <newline> protein …	G-protein coupled receptor kinase activity ; GO:0004703 | inferred from sequence or structural similarity <newline> protein serine/threonine kinase activity ; GO:0004674 | non-traceable author statement <newline> AMP-activated protein kinase activity ; GO:0004679 | inferred from mutant phenotype <newline> ATP binding ; GO:0005524 | inferred from electronic annotation with InterPro:IPR000719, Inte…
futsch	FBgn0259108	negative regulation of neuron death ; GO:1901215 | inferred from mutant phenotype <newline> regulation of synaptic growth at neuromuscular junction ; GO:0008582 | inferred from mutant phenotype <newline> axonogenesis ; GO:0007409 | inferred from mutant phenotype <newline> dendrite morphogenesis ; GO:0048813 | inferred from mutant phenotype <newline> microtubule cytoskeleton organization ; GO:0000…	microtubule binding ; GO:0008017 | inferred from direct assay AND inferred from sequence or structural similarity with UniProtKB:P46821 <newline> microtubule binding ; GO:0008017 | inferred from direct assay <newline> microtubule binding ; GO:0008017 | inferred from sequence or structural similarity <newline> protein binding ; GO:0005515 | inferred from physical interaction with Fmr1
png	FBgn0000826	mitotic cell cycle ; GO:0000278 | non-traceable author statement <newline> egg activation ; GO:0007343 | inferred from mutant phenotype <newline> protein phosphorylation ; GO:0006468 | inferred from sequence or structural similarity <newline> regulation of mitotic cell cycle ; GO:0007346 | traceable author statement <newline> protein phosphorylation ; GO:0006468 | inferred from direct assay	protein serine/threonine kinase activity ; GO:0004674 | inferred from sequence or structural similarity <newline> protein serine/threonine kinase activity ; GO:0004674 | traceable author statement <newline> ATP binding ; GO:0005524 | inferred from electronic annotation with InterPro:IPR000719 <newline> protein serine/threonine kinase activity ; GO:0004674 | inferred from direct assay
CG15747	FBgn0030474	mRNA splicing, via spliceosome ; GO:0000398 | inferred by curator from GO:0071011|GO:0071013	-
IP3K2	FBgn0266375	salivary gland cell autophagic cell death ; GO:0035071 | inferred from genetic interaction with mir-14 inferred from mutant phenotype <newline> inositol phosphate biosynthetic process ; GO:0032958 | inferred from direct assay	inositol-1,4,5-trisphosphate 3-kinase activity ; GO:0008440 | inferred from direct assay <newline> inositol-1,4,5-trisphosphate 3-kinase activity ; GO:0008440 | inferred from sequence or structural similarity with UniProtKB:P42335 <newline> calmodulin binding ; GO:0005516 | inferred from direct assay <newline> calcium-dependent protein binding ; GO:0048306 | inferred from direct assay
Jafrac1	FBgn0040309	cell redox homeostasis ; GO:0045454 | inferred from direct assay <newline> hydrogen peroxide catabolic process ; GO:0042744 | inferred from direct assay <newline> cellular response to DNA damage stimulus ; GO:0006974 | inferred from mutant phenotype <newline> oxidation-reduction process ; GO:0055114 | inferred from electronic annotation with InterPro:IPR000866, InterPro:IPR019479 <newline> germ c…	thioredoxin peroxidase activity ; GO:0008379 | non-traceable author statement <newline> antioxidant activity ; GO:0016209 | non-traceable author statement <newline> peroxidase activity ; GO:0004601 | non-traceable author statement <newline> glutathione peroxidase activity ; GO:0004602 | NOT inferred from direct assay <newline> thioredoxin peroxidase activity ; GO:0008379 | inferred from direct as…
RpS15Aa	FBgn0010198	translation ; GO:0006412 | inferred from sequence or structural similarity with UniProtKB:P04648 <newline> mitotic spindle elongation ; GO:0000022 | inferred from mutant phenotype <newline> mitotic spindle organization ; GO:0007052 | inferred from mutant phenotype	structural constituent of ribosome ; GO:0003735 | inferred from sequence or structural similarity with UniProtKB:P04648 <newline> structural constituent of ribosome ; GO:0003735 | non-traceable author statement <newline> structural constituent of ribosome ; GO:0003735 | inferred from direct assay
haf	FBgn0261509	motor neuron axon guidance ; GO:0008045 | inferred from mutant phenotype	-
CG18131	FBgn0031343	-	-
CG18132	FBgn0031345	cell redox homeostasis ; GO:0045454 | inferred from electronic annotation with InterPro:IPR013766	-
CG31661	FBgn0051661	proteolysis ; GO:0006508 | inferred from electronic annotation with InterPro:IPR001461 <newline> eggshell chorion assembly ; GO:0007306 | inferred from genomic context inferred from expression pattern	aspartic-type endopeptidase activity ; GO:0004190 | NOT non-traceable author statement <newline> aspartic-type endopeptidase activity ; GO:0004190 | inferred from electronic annotation with InterPro:IPR001461
CG31926	FBgn0051926	proteolysis ; GO:0006508 | inferred from electronic annotation with InterPro:IPR001461, InterPro:IPR001969 <newline> eggshell chorion assembly ; GO:0007306 | inferred from genomic context inferred from expression pattern	aspartic-type endopeptidase activity ; GO:0004190 | NOT non-traceable author statement <newline> aspartic-type endopeptidase activity ; GO:0004190 | inferred from electronic annotation with InterPro:IPR001461, InterPro:IPR001969
CG31928	FBgn0051928	proteolysis ; GO:0006508 | inferred from electronic annotation with InterPro:IPR001461	aspartic-type endopeptidase activity ; GO:0004190 | NOT non-traceable author statement <newline> aspartic-type endopeptidase activity ; GO:0004190 | inferred from electronic annotation with InterPro:IPR001461
CG33128	FBgn0053128	proteolysis ; GO:0006508 | inferred from electronic annotation with InterPro:IPR001461, InterPro:IPR001969	aspartic-type endopeptidase activity ; GO:0004190 | NOT non-traceable author statement <newline> aspartic-type endopeptidase activity ; GO:0004190 | inferred from electronic annotation with InterPro:IPR001461, InterPro:IPR001969
CG7420	FBgn0031344	-	-
Or22a	FBgn0026398	sensory perception of smell ; GO:0007608 | inferred from mutant phenotype <newline> sensory perception of smell ; GO:0007608 | non-traceable author statement <newline> detection of chemical stimulus involved in sensory perception of smell ; GO:0050911 | inferred from direct assay <newline> sensory perception of smell ; GO:0007608 | inferred by curator from GO:0004984 <newline> sensory perception …	olfactory receptor activity ; GO:0004984 | non-traceable author statement <newline> olfactory receptor activity ; GO:0004984 | inferred from direct assay <newline> transmembrane signaling receptor activity ; GO:0004888 | inferred from sequence model <newline> olfactory receptor activity ; GO:0004984 | inferred by curator from GO:0004888|GO:0007608 <newline> odorant binding ; GO:0005549 | inferred…
Or22b	FBgn0026397	sensory perception of smell ; GO:0007608 | non-traceable author statement <newline> sensory perception of smell ; GO:0007608 | inferred from expression pattern	olfactory receptor activity ; GO:0004984 | non-traceable author statement <newline> olfactory receptor activity ; GO:0004984 | inferred from electronic annotation with InterPro:IPR004117 <newline> transmembrane signaling receptor activity ; GO:0004888 | inferred from sequence model <newline> olfactory receptor activity ; GO:0004984 | inferred by curator from GO:0004888|GO:0007608 <newline> odoran…
halo	FBgn0001174	lipid transport ; GO:0006869 | inferred from mutant phenotype <newline> microtubule-based movement ; GO:0007018 | inferred from mutant phenotype <newline> microtubule-based movement ; GO:0007018 | non-traceable author statement <newline> lipid particle transport along microtubule ; GO:0031887 | inferred from mutant phenotype <newline> regulation of phosphorylation ; GO:0042325 | inferred from gen…	molecular_function ; GO:0003674 | no biological data available
CG10859	FBgn0032520	microtubule-based movement ; GO:0007018 | inferred from sequence or structural similarity	motor activity ; GO:0003774 | inferred from sequence or structural similarity with UniProtKB:Q16960 <newline> ATPase activity, coupled ; GO:0042623 | inferred from sequence or structural similarity
CG16826	FBgn0032505	biological_process ; GO:0008150 | no biological data available	molecular_function ; GO:0003674 | no biological data available
CG16848	FBgn0032522	metabolic process ; GO:0008152 | inferred from electronic annotation with InterPro:IPR002500	FMN adenylyltransferase activity ; GO:0003919 | inferred from sequence or structural similarity with SGD_LOCUS:FAD1; SGD:S000002203
CG16956	FBgn0032523	-	-
CG16957	FBgn0032519	biological_process ; GO:0008150 | no biological data available	heme binding ; GO:0020037 | inferred from sequence or structural similarity with SGD_LOCUS:DAP1; SGD:S000006091
CG43778	FBgn0264308	biological_process ; GO:0008150 | no biological data available	molecular_function ; GO:0003674 | no biological data available
CG31855	FBgn0051855	-	-
CG6523	FBgn0032509	cell redox homeostasis ; GO:0045454 | inferred from electronic annotation with InterPro:IPR002109, InterPro:IPR013766	disulfide oxidoreductase activity ; GO:0015036 | inferred from sequence or structural similarity with EMBL:AJ010841; protein_id:CAA09375 <newline> electron carrier activity ; GO:0009055 | inferred from electronic annotation with InterPro:IPR002109 <newline> protein disulfide oxidoreductase activity ; GO:0015035 | inferred from electronic annotation with InterPro:IPR002109
CG6565	FBgn0032513	-	phosphatidylcholine transporter activity ; GO:0008525 | inferred from sequence or structural similarity with EMBL:Z50026; protein_id:CAA90330 <newline> lipid binding ; GO:0008289 | inferred from electronic annotation with InterPro:IPR002913
CG7099	FBgn0032517	biological_process ; GO:0008150 | no biological data available	molecular_function ; GO:0003674 | no biological data available
CG7110	FBgn0032521	-	-
CG9293	FBgn0032516	histone acetylation ; GO:0016573 | inferred from electronic annotation with InterPro:IPR028638 <newline> negative regulation of cell proliferation ; GO:0008285 | inferred from electronic annotation with InterPro:IPR028638	zinc ion binding ; GO:0008270 | inferred from electronic annotation with InterPro:IPR001965
CG9302	FBgn0032514	cell redox homeostasis ; GO:0045454 | inferred from electronic annotation with InterPro:IPR013766, InterPro:IPR017937	protein disulfide isomerase activity ; GO:0003756 | inferred from sequence or structural similarity with UniProtKB:P08003
CG9305	FBgn0032512	neurogenesis ; GO:0022008 | inferred from mutant phenotype <newline> neuron projection morphogenesis ; GO:0048812 | inferred from mutant phenotype <newline> regulation of transcription from RNA polymerase III promoter ; GO:0006359 | inferred from electronic annotation with InterPro:IPR030701	transcription factor activity, sequence-specific DNA binding ; GO:0003700 | inferred from sequence or structural similarity with EMBL:AL035075; protein_id:CAA22645 <newline> TFIIIB-type transcription factor activity ; GO:0001026 | inferred from electronic annotation with InterPro:IPR030701 <newline> DNA binding ; GO:0003677 | inferred from electronic annotation with InterPro:IPR009057
ND-B22	FBgn0032511	mitochondrial electron transport, NADH to ubiquinone ; GO:0006120 | inferred from sequence or structural similarity with UniProtKB:Q9Y6M9	NADH dehydrogenase (ubiquinone) activity ; GO:0008137 | inferred from sequence or structural similarity with UniProtKB:Q02369 <newline> NADH dehydrogenase activity ; GO:0003954 | inferred from sequence or structural similarity with UniProtKB:Q9Y6M9
CG9377	FBgn0032507	proteolysis ; GO:0006508 | NOT inferred from key residues	serine-type endopeptidase activity ; GO:0004252 | NOT inferred from key residues
CG9395	FBgn0032506	biological_process ; GO:0008150 | no biological data available	molecular_function ; GO:0003674 | no biological data available
Nnp-1	FBgn0022069	rRNA processing ; GO:0006364 | inferred from sequence or structural similarity with NCBI_gi:4503247 <newline> rRNA metabolic process ; GO:0016072 | non-traceable author statement <newline> mitotic spindle elongation ; GO:0000022 | inferred from mutant phenotype	-
RpL24	FBgn0032518	translation ; GO:0006412 | inferred from sequence or structural similarity with EMBL:Z81317 <newline> translation ; GO:0006412 | inferred from sequence or structural similarity with UniProtKB:P38663 <newline> mitotic spindle elongation ; GO:0000022 | inferred from mutant phenotype <newline> mitotic spindle organization ; GO:0007052 | inferred from mutant phenotype <newline> centrosome duplication…	structural constituent of ribosome ; GO:0003735 | inferred from sequence or structural similarity with EMBL:Z81317 <newline> structural constituent of ribosome ; GO:0003735 | inferred from sequence or structural similarity with UniProtKB:P38663 <newline> structural constituent of ribosome ; GO:0003735 | inferred from direct assay
Tap42	FBgn0051852	neurogenesis ; GO:0022008 | inferred from mutant phenotype <newline> regulation of signal transduction ; GO:0009966 | inferred from electronic annotation with InterPro:IPR007304	-
Tehao	FBgn0026760	positive regulation of antifungal peptide biosynthetic process ; GO:0006967 | non-traceable author statement <newline> signal transduction ; GO:0007165 | inferred from sequence or structural similarity <newline> Toll signaling pathway ; GO:0008063 | traceable author statement <newline> positive regulation of antifungal peptide biosynthetic process ; GO:0006967 | traceable author statement <newlin…	transmembrane signaling receptor activity ; GO:0004888 | non-traceable author statement <newline> transmembrane signaling receptor activity ; GO:0004888 | inferred from sequence or structural similarity <newline> protein kinase binding ; GO:0019901 | inferred from physical interaction with pll <newline> coreceptor activity ; GO:0015026 | inferred from direct assay <newline> Toll binding ; GO:0005…
Vm34Ca	FBgn0003983	vitelline membrane formation involved in chorion-containing eggshell formation ; GO:0007305 | non-traceable author statement	structural constituent of vitelline membrane ; GO:0008316 | non-traceable author statement
beta'COP	FBgn0025724	retrograde vesicle-mediated transport, Golgi to ER ; GO:0006890 | non-traceable author statement <newline> regulation of lipid storage ; GO:0010883 | inferred from direct assay <newline> intracellular protein transport ; GO:0006886 | inferred from electronic annotation with InterPro:IPR006692 <newline> retrograde vesicle-mediated transport, Golgi to ER ; GO:0006890 | inferred from sequence or str…	structural molecule activity ; GO:0005198 | inferred from electronic annotation with InterPro:IPR006692 <newline> structural molecule activity ; GO:0005198 | inferred by curator from GO:0030126 <newline> transporter activity ; GO:0005215 | inferred by curator from GO:0030126|GO:0006890
loqs	FBgn0032515	pre-miRNA processing ; GO:0031054 | inferred from mutant phenotype <newline> pre-miRNA processing ; GO:0031054 | inferred from direct assay <newline> central nervous system development ; GO:0007417 | inferred from mutant phenotype <newline> germ-line stem cell population maintenance ; GO:0030718 | inferred from mutant phenotype <newline> female germ-line stem cell asymmetric division ; GO:0048132…	double-stranded RNA binding ; GO:0003725 | inferred from sequence or structural similarity <newline> double-stranded RNA binding ; GO:0003725 | inferred from sequence or structural similarity with UniProtKB:Q91836 <newline> protein binding ; GO:0005515 | inferred from physical interaction with Dcr-1
Ace	FBgn0000024	acetylcholine catabolic process ; GO:0006581 | non-traceable author statement <newline> response to carbamate ; GO:0046681 | non-traceable author statement <newline> response to organophosphorus ; GO:0046683 | non-traceable author statement <newline> synaptic transmission ; GO:0007268 | inferred from mutant phenotype <newline> acetylcholine catabolic process ; GO:0006581 | inferred from direct as…	acetylcholinesterase activity ; GO:0003990 | inferred from sequence or structural similarity with EMBL:AF281167 <newline> acetylcholinesterase activity ; GO:0003990 | non-traceable author statement <newline> cholinesterase activity ; GO:0004104 | non-traceable author statement <newline> acetylcholinesterase activity ; GO:0003990 | inferred from direct assay <newline> protein homodimerization acti…
CG11686	FBgn0040551	-	-
CG15887	FBgn0038132	biological_process ; GO:0008150 | no biological data available	molecular_function ; GO:0003674 | no biological data available
CG15888	FBgn0038131	biological_process ; GO:0008150 | no biological data available	molecular_function ; GO:0003674 | no biological data available
CG32473	FBgn0052473	proteolysis ; GO:0006508 | inferred from electronic annotation with InterPro:IPR001930	aminopeptidase activity ; GO:0004177 | inferred from sequence or structural similarity with UniProtKB:Q07075 <newline> metallopeptidase activity ; GO:0008237 | inferred from electronic annotation with InterPro:IPR014782 <newline> zinc ion binding ; GO:0008270 | inferred from electronic annotation with InterPro:IPR014782
CG8449	FBgn0038129	regulation of GTPase activity ; GO:0043087 | inferred from sequence or structural similarity with Evi5	GTPase activator activity ; GO:0005096 | inferred from sequence or structural similarity with Evi5
CG8630	FBgn0038130	oxidation-reduction process ; GO:0055114 | inferred from electronic annotation with InterPro:IPR015876 <newline> lipid metabolic process ; GO:0006629 | inferred from electronic annotation with InterPro:IPR005804	stearoyl-CoA 9-desaturase activity ; GO:0004768 | inferred from sequence or structural similarity with EMBL:AF097514; protein_id:AAD29870.1
CG8773	FBgn0038135	dsRNA transport ; GO:0033227 | inferred from mutant phenotype <newline> proteolysis ; GO:0006508 | inferred from electronic annotation with InterPro:IPR001930	aminopeptidase activity ; GO:0004177 | inferred from sequence or structural similarity with UniProtKB:Q07075 <newline> metallopeptidase activity ; GO:0008237 | inferred from electronic annotation with InterPro:IPR014782 <newline> zinc ion binding ; GO:0008270 | inferred from electronic annotation with InterPro:IPR014782
CG8774	FBgn0038136	proteolysis ; GO:0006508 | inferred from electronic annotation with InterPro:IPR001930	aminopeptidase activity ; GO:0004177 | inferred from sequence or structural similarity with NCBI_gi:4503575 <newline> metallopeptidase activity ; GO:0008237 | inferred from electronic annotation with InterPro:IPR014782 <newline> zinc ion binding ; GO:0008270 | inferred from electronic annotation with InterPro:IPR014782
PK2-R1	FBgn0038140	G-protein coupled receptor signaling pathway ; GO:0007186 | inferred from sequence or structural similarity <newline> G-protein coupled receptor signaling pathway ; GO:0007186 | non-traceable author statement <newline> neuropeptide signaling pathway ; GO:0007218 | inferred from direct assay	G-protein coupled receptor activity ; GO:0004930 | inferred from direct assay AND inferred from sequence or structural similarity <newline> neuropeptide receptor activity ; GO:0008188 | inferred from sequence or structural similarity <newline> neuropeptide receptor activity ; GO:0008188 | non-traceable author statement <newline> pyrokinin receptor activity ; GO:0036401 | inferred from physical in…
Dic1	FBgn0027610	malate transmembrane transport ; GO:0071423 | inferred from direct assay <newline> phosphate ion transmembrane transport ; GO:0035435 | inferred from direct assay <newline> succinate transmembrane transport ; GO:0071422 | inferred from direct assay <newline> sulfate transport ; GO:0008272 | inferred from direct assay <newline> thiosulfate transport ; GO:0015709 | inferred from direct assay <newli…	dicarboxylic acid transmembrane transporter activity ; GO:0005310 | inferred from sequence or structural similarity with EMBL:AJ223355; protein_id:CAA11278 <newline> malate transmembrane transporter activity ; GO:0015140 | inferred from direct assay <newline> inorganic phosphate transmembrane transporter activity ; GO:0005315 | inferred from direct assay <newline> succinate transmembrane transpor…
PK2-R2	FBgn0038139	G-protein coupled receptor signaling pathway ; GO:0007186 | inferred from sequence or structural similarity <newline> G-protein coupled receptor signaling pathway ; GO:0007186 | non-traceable author statement <newline> neuropeptide signaling pathway ; GO:0007218 | inferred from direct assay	G-protein coupled receptor activity ; GO:0004930 | inferred from direct assay AND inferred from sequence or structural similarity <newline> peptide receptor activity ; GO:0001653 | inferred from direct assay <newline> neuropeptide receptor activity ; GO:0008188 | inferred from sequence or structural similarity <newline> neuropeptide receptor activity ; GO:0008188 | non-traceable author statement …
CheA87a	FBgn0038142	sensory perception of chemical stimulus ; GO:0007606 | inferred from sequence or structural similarity with CheA29a	molecular_function ; GO:0003674 | no biological data available
Lip3	FBgn0023495	lipid metabolic process ; GO:0006629 | inferred from electronic annotation with InterPro:IPR006693	triglyceride lipase activity ; GO:0004806 | inferred from sequence or structural similarity with EMBL:Z31689 <newline> triglyceride lipase activity ; GO:0004806 | non-traceable author statement <newline> lipase activity ; GO:0016298 | non-traceable author statement
Osi22	FBgn0038133	biological_process ; GO:0008150 | no biological data available	molecular_function ; GO:0003674 | no biological data available
Ravus	FBgn0038128	-	DNA binding ; GO:0003677 | inferred from electronic annotation with InterPro:IPR004210
Su(var)3-7	FBgn0003598	positive regulation of chromatin silencing at centromere ; GO:0090053 | inferred from mutant phenotype <newline> positive regulation of heterochromatin assembly ; GO:0031453 | inferred from genetic interaction with mle <newline> dosage compensation by hyperactivation of X chromosome ; GO:0009047 | inferred from mutant phenotype	chromatin binding ; GO:0003682 | inferred from direct assay <newline> protein binding ; GO:0005515 | inferred from physical interaction with Su(var)205 <newline> DNA binding ; GO:0003677 | inferred from electronic annotation with InterPro:IPR004210
mthl12	FBgn0045442	determination of adult lifespan ; GO:0008340 | inferred from sequence or structural similarity with UniProtKB:O97148 <newline> response to starvation ; GO:0042594 | inferred from sequence or structural similarity with UniProtKB:O97148 <newline> cell surface receptor signaling pathway ; GO:0007166 | inferred from electronic annotation with InterPro:IPR017981 <newline> G-protein coupled receptor si…	G-protein coupled receptor activity ; GO:0004930 | inferred from sequence or structural similarity with mth
poly	FBgn0086371	oocyte microtubule cytoskeleton polarization ; GO:0008103 | inferred from direct assay <newline> melanotic encapsulation of foreign target ; GO:0035011 | inferred from mutant phenotype <newline> insulin receptor signaling pathway ; GO:0008286 | inferred from mutant phenotype	insulin receptor binding ; GO:0005158 | inferred from direct assay
wntD	FBgn0038134	ventral furrow formation ; GO:0007370 | inferred from mutant phenotype <newline> Wnt signaling pathway ; GO:0016055 | non-traceable author statement <newline> defense response to Gram-positive bacterium ; GO:0050830 | inferred from genetic interaction with dl inferred from mutant phenotype <newline> regulation of embryonic development ; GO:0045995 | inferred from mutant phenotype <newline> pole c…	frizzled binding ; GO:0005109 | non-traceable author statement <newline> frizzled binding ; GO:0005109 | inferred from physical interaction with fz4 <newline> G-protein coupled receptor binding ; GO:0001664 | inferred from biological aspect of ancestor with PANTHER:PTN000246517
CG42375	FBgn0259721	-	-
CG9286	FBgn0038183	regulation of protein kinase activity ; GO:0045859 | inferred from sequence or structural similarity with HGNC_gene:BCCIP; HGNC:978	protein kinase regulator activity ; GO:0019887 | inferred from sequence or structural similarity with HGNC_gene:BCCIP; HGNC:978
CG9288	FBgn0260464	-	-
CG9297	FBgn0038181	calcium ion transport ; GO:0006816 | inferred from sequence or structural similarity with UniProtKB:P13666	calcium ion binding ; GO:0005509 | inferred from sequence or structural similarity with UniProtKB:P13666
Cht5	FBgn0038180	chitin catabolic process ; GO:0006032 | inferred from direct assay <newline> carbohydrate metabolic process ; GO:0005975 | inferred from electronic annotation with InterPro:IPR001223, InterPro:IPR001579, InterPro:IPR013781	chitinase activity ; GO:0004568 | inferred from sequence or structural similarity with EMBL:AF026491 <newline> chitin binding ; GO:0008061 | inferred from direct assay <newline> chitinase activity ; GO:0004568 | inferred from direct assay
Dip-B	FBgn0000454	proteolysis ; GO:0006508 | inferred from direct assay	dipeptidyl-peptidase activity ; GO:0008239 | inferred from direct assay <newline> tripeptidyl-peptidase activity ; GO:0008240 | inferred from direct assay <newline> aminopeptidase activity ; GO:0004177 | inferred from sequence or structural similarity with EMBL:AF061738; protein_id:AAD17527 <newline> metalloexopeptidase activity ; GO:0008235 | inferred from electronic annotation with InterPro:IPR…
tRNA:CR31331	FBgn0051331	translation ; GO:0006412 | inferred by curator from GO:0033402	UUC codon-amino acid adaptor activity ; GO:0033402 | inferred from sequence model
tRNA:CR31588	FBgn0051588	translation ; GO:0006412 | inferred by curator from GO:0033402	UUC codon-amino acid adaptor activity ; GO:0033402 | inferred from sequence model
tal-1A	FBgn0259730	actin filament organization ; GO:0007015 | inferred from genetic interaction with tal <newline> morphogenesis of an epithelium ; GO:0002009 | inferred from genetic interaction with tal <newline> imaginal disc-derived wing morphogenesis ; GO:0007476 | inferred from mutant phenotype	molecular_function ; GO:0003674 | no biological data available
tal-2A	FBgn0259731	actin filament organization ; GO:0007015 | inferred from genetic interaction with tal <newline> morphogenesis of an epithelium ; GO:0002009 | inferred from genetic interaction with tal	molecular_function ; GO:0003674 | no biological data available
tal-3A	FBgn0259732	actin filament organization ; GO:0007015 | inferred from genetic interaction with tal <newline> morphogenesis of an epithelium ; GO:0002009 | inferred from genetic interaction with tal	molecular_function ; GO:0003674 | no biological data available
tal-AA	FBgn0259733	actin filament organization ; GO:0007015 | inferred from genetic interaction with tal <newline> morphogenesis of an epithelium ; GO:0002009 | inferred from genetic interaction with tal	molecular_function ; GO:0003674 | no biological data available
Ptp99A	FBgn0004369	protein dephosphorylation ; GO:0006470 | inferred from sequence or structural similarity with EMBL:X54132; protein_id:CAA38067.1 <newline> defasciculation of motor neuron axon ; GO:0007415 | inferred from genetic interaction with Ptp69D <newline> motor neuron axon guidance ; GO:0008045 | inferred from genetic interaction with Ptp69D <newline> axonal defasciculation ; GO:0007414 | traceable author…	transmembrane receptor protein tyrosine phosphatase activity ; GO:0005001 | inferred from sequence or structural similarity <newline> protein tyrosine phosphatase activity ; GO:0004725 | inferred from sequence or structural similarity with EMBL:X54132; protein_id:CAA38067.1 <newline> protein tyrosine phosphatase activity ; GO:0004725 | inferred from sequence or structural similarity with HGNC_gen…
