# Supplementary material for: Dynamics of Dark-Fly Genome Under Environmental Selections
Source: G3 (Bethesda). 2015 Dec 4;6(2):365–76. doi: 10.1534/g3.115.023549 (PMC4751556; doi:10.1534/g3.115.023549)
Supplement: Supporting Information [file supp_g3.115.023549_FileS4.zip › File_4.txt]

chromosome	position	Reference	Change	Gene_ID	Gene_name	old_AA/new_AA	old_codon/new_codon	Codon_Num	CDS_size
2L	13309188	T	C	FBgn0032504	CG16970	E/G	GAG/GGG	326	2127
2L	13368181	G	A	FBgn0051852	Tap42	V/M	GTG/ATG	130	1143
2L	13368182	T	A	FBgn0051852	Tap42	V/E	GTG/GAG	130	1143
2L	13373609	T	A	FBgn0032512	CG9305	E/V	GAG/GTG	32	2088
2L	13391206	T	A	FBgn0032517	CG7099	F/Y	TTT/TAT	1110	5721
2L	13392837	C	A	FBgn0032517	CG7099	D/E	GAC/GAA	1612	5721
2L	13396052	T	C	FBgn0032519	CG16957	K/R	AAA/AGA	17	579
2L	13396071	T	C	FBgn0032519	CG16957	T/A	ACC/GCC	11	579
2L	13396093	C	G	FBgn0032519	CG16957	E/D	GAG/GAC	3	579
2L	13405362	C	G	FBgn0032521	CG7110	L/V	CTG/GTG	670	2478
2L	13411432	G	A	FBgn0003983	Vm34Ca	P/S	CCC/TCC	52	360
2L	1492512	T	G	FBgn0051928	CG31928	L/V	TTG/GTG	67	1257
2L	1492533	G	A	FBgn0051928	CG31928	V/I	GTA/ATA	74	1257
2L	1496525	G	A	FBgn0051926	CG31926	G/D	GGT/GAT	260	1233
2L	1496625	G	T	FBgn0051926	CG31926	E/D	GAG/GAT	293	1233
2L	1496791	G	A	FBgn0051926	CG31926	V/I	GTT/ATT	349	1233
2L	1496821	A	G	FBgn0051926	CG31926	S/G	AGC/GGC	359	1233
2L	1517242	T	A	FBgn0031345	CG18132	D/V	GAT/GTT	66	579
2L	1521015	G	A	FBgn0026398	Or22a	V/I	GTT/ATT	115	1194
3R	25241412	G	T	FBgn0004369	Ptp99A	K/N	AAG/AAT	21	4302
3R	25241483	C	T	FBgn0004369	Ptp99A	A/V	GCG/GTG	45	4302
3R	25288112	A	C	FBgn0004369	Ptp99A	E/A	GAA/GCA	108	3177
3R	25309820	G	C	FBgn0004369	Ptp99A	G/A	GGA/GCA	1097	3681
3R	9071847	A	G	FBgn0000024	Ace	I/T	ATC/ACC	3	1950
3R	9088643	C	T	FBgn0038128	Ravus	G/R	GGA/AGA	340	1080
3R	9111166	C	A	FBgn0038131	CG15888	M/I	ATG/ATT	188	960
3R	9112138	G	T	FBgn0038131	CG15888	H/N	CAC/AAC	26	960
3R	9114332	A	C	FBgn0038132	CG15887	S/A	TCG/GCG	33	414
3R	9114389	G	A	FBgn0038132	CG15887	L/F	CTC/TTC	14	414
3R	9122808	G	T	FBgn0038135	CG8773	E/D	GAG/GAT	653	2985
3R	9124887	G	A	FBgn0038136	CG8774	S/N	AGC/AAC	51	2829
3R	9127358	G	A	FBgn0038136	CG8774	S/N	AGC/AAC	688	2658
3R	9135327	C	A	FBgn0052473	CG32473	S/R	AGC/AGA	151	3078
3R	9155265	C	A	FBgn0038139	CG8795	G/V	GGG/GTG	355	1269
3R	9155271	G	T	FBgn0038139	CG8795	T/K	ACA/AAA	353	1269
3R	9170348	C	T	FBgn0038140	CG8784	P/L	CCG/CTG	608	1983
3R	9180597	G	A	FBgn0045442	mthl12	G/E	GGG/GAG	346	1467
3R	9180606	A	G	FBgn0045442	mthl12	E/G	GAA/GGA	349	1467
3R	9180607	A	T	FBgn0045442	mthl12	E/D	GAA/GAT	349	1467
3R	9188197	C	T	FBgn0086371	poly	S/N	AGT/AAT	125	756
3R	9196645	T	G	FBgn0023495	Lip3	M/L	ATG/CTG	224	1185
3R	9601577	G	C	FBgn0038181	CG9297	E/D	GAG/GAC	368	2793
3R	9604016	A	T	FBgn0038181	CG9297	I/L	ATA/TTA	921	2793
3R	9605483	G	C	FBgn0259721	CG42375	E/Q	GAG/CAG	19	243
3R	9606786	A	G	FBgn0038183	CG9286	N/S	AAT/AGT	4	894
3R	9606843	C	T	FBgn0038183	CG9286	S/F	TCC/TTC	23	894
3R	9607065	C	A	FBgn0038183	CG9286	Q/K	CAA/AAA	77	894
3R	9607343	C	A	FBgn0038183	CG9286	P/T	CCG/ACG	150	894
X	1271810	C	T	FBgn0023169	SNF1A	P/L	CCC/CTC	454	1749
X	13232520	T	C	FBgn0030474	CG15747	V/A	GTA/GCA	16	1164
X	1327701	G	T	FBgn0259108	futsch	G/V	GGG/GTG	222	15882
X	1336947	C	T	FBgn0259108	futsch	P/L	CCT/CTT	3304	15882
